# Supplementary material for: SM08502-Mediated β-Catenin Repression Synergizes with Olaparib to Inhibit Tumor Progression
Source: Cancer Res Commun. 2025 Dec 4;5(12):2112–26. doi: 10.1158/2767-9764.CRC-25-0267 (PMC12676110; doi:10.1158/2767-9764.CRC-25-0267)
Supplement: Table S1 — Counts per million for RNA-seq [file crc-25-0267_table_s1_suppst1.xlsx]

## Sheet: CPM
TABLE S1. RNA Transcript Counts of PDX-GTFB-1016-OR. Tumor-bearing mice were treated with control, olaparib, SM08502, or combination. Table shows counts per million (CPM).
Gene Symbol	Control_1	Control_2	Control_3	Control_4	Olaparib_1	Olaparib_2	Olaparib_3	Olaparib_4	SM08502_1	SM08502_2	SM08502_3	SM08502_4	Olaparib SM08502_1	Olaparib SM08502_2	Olaparib SM08502_3	Olaparib SM08502_4
TSPAN6	5.87407	6.23746	6.01911	5.88605	5.73338	6.10519	6.07421	5.93894	6.00124	5.79565	5.66002	6.00476	5.89715	6.05485	6.17424	5.94013
DPM1	6.0599	6.00574	5.83369	5.98347	5.88102	5.95375	6.07513	5.9753	6.2815	6.16443	6.32529	6.12703	5.96885	5.89857	6.14624	6.20084
SCYL3	3.20942	3.12027	3.40953	3.33981	3.31865	3.26002	3.56707	3.51781	3.64784	3.53918	3.725	3.72085	3.65251	3.47531	3.49501	3.74825
C1orf112	3.37874	3.62038	3.65658	3.29941	3.32814	3.67959	3.78915	3.41566	3.58939	4.1866	4.26519	3.51715	3.80967	3.55363	3.98863	3.86824
FUCA2	5.77976	5.90181	5.65302	5.64855	5.74761	5.74524	5.78998	5.70136	5.98395	6.55389	6.27979	6.1553	6.71698	6.70725	6.73116	6.67581
GCLC	5.54209	5.3183	5.33821	5.40061	5.37981	5.56635	5.62806	5.52226	5.74786	6.03545	5.91787	5.78908	5.78209	5.61069	5.78386	5.77239
NFYA	6.32506	6.06787	6.45316	6.369	6.40752	6.30366	6.3309	6.21279	6.00273	6.08945	6.2711	5.91051	6.11541	5.85485	6.05823	6.10692
STPG1	2.93789	2.83136	2.87916	3.06251	2.83673	2.89427	3.03695	2.77915	2.85331	2.9475	3.22724	3.20361	2.64971	2.74416	2.37989	2.9424
NIPAL3	5.2043	5.14339	5.18691	5.27315	5.30604	5.15866	5.19178	5.25383	5.18009	5.43655	5.59742	5.08954	5.87361	5.95047	5.70927	5.70742
LAS1L	4.19664	4.183	4.24589	4.42581	4.22301	4.21845	4.29057	4.38383	4.52676	4.48009	4.61214	4.50212	4.01859	3.88398	4.04443	4.24691
ENPP4	6.13223	6.36332	6.56678	6.08927	6.31153	6.44149	6.12473	6.07746	6.27534	6.29579	6.12108	6.33801	6.29246	6.31258	6.20536	6.16919
SEMA3F	6.88898	6.51662	6.78332	6.89964	6.81212	6.82084	6.86862	6.83488	6.07338	6.13296	6.1069	6.14993	5.96557	5.73939	5.70626	5.79363
ANKIB1	5.81232	5.79522	5.93075	5.82175	5.96101	5.84646	5.89663	5.80671	5.95261	6.10196	6.18239	5.85217	6.243	6.18824	6.16442	6.13319
CYP51A1	6.6243	6.79632	6.81806	6.62784	6.51944	6.67687	6.83433	6.78735	6.39504	6.60187	6.37853	6.86639	6.6216	6.48276	6.51927	6.53979
KRIT1	5.019	5.17528	4.99752	5.12108	4.80373	5.20083	5.22146	4.92654	5.24237	5.35973	5.18595	5.02652	4.59097	4.46395	4.85912	4.71863
RAD52	2.8988	2.94152	3.25052	3.59045	3.24535	3.34231	3.37771	3.52459	2.69972	2.91559	3.34678	2.82313	2.35017	2.01903	2.76894	2.3936
BAD	3.93939	3.70845	3.83829	3.43818	3.8036	3.06544	3.53541	3.34459	3.65545	3.83208	3.55591	3.59651	3.77719	3.89972	4.03489	3.98364
LAP3	5.51246	5.78201	5.35682	5.55347	5.58879	5.76141	5.88934	5.54913	6.54558	6.16046	6.48065	6.36967	5.62836	5.75244	5.8473	6.26403
CD99	3.57122	3.70187	3.40954	3.42572	3.705	3.35256	3.66786	3.35984	4.47389	4.15505	4.29065	4.20575	4.51577	4.59085	4.69588	4.65209
HS3ST1	-0.62252	-0.209658	-0.094807	-0.25608	-0.937728	-0.347223	0.0662674	0.120049	-0.115021	0.660136	0.923501	0.163746	0.771217	1.09634	0.783346	1.0793
AOC1	6.84822	7.34308	6.78026	6.98879	6.79895	7.06081	7.6364	7.17145	8.58817	7.88362	7.972	8.45402	8.68933	8.94718	8.74177	8.68319
MAD1L1	2.93159	2.583	2.99988	3.21338	3.26774	2.6555	3.02387	3.09297	2.78552	2.91335	3.12803	3.10837	2.89929	2.59046	2.51592	2.86322
LASP1	8.10417	7.93042	8.11453	8.01865	8.1008	7.99705	8.06979	7.86972	8.02229	8.25618	8.2896	7.92958	8.5289	8.49746	8.33187	8.23397
SNX11	3.15243	3.31412	3.31961	3.14587	3.26032	3.14645	3.27922	3.25359	3.71498	3.76199	3.61205	3.51715	4.08282	3.91528	3.89672	4.13278
TMEM176A	3.65568	4.28127	3.47916	3.57983	3.5594	3.74933	4.50735	3.88245	3.66303	2.34976	2.49331	3.64143	3.68471	3.73118	3.81538	3.53463
M6PR	6.85812	7.06884	6.88372	6.83085	6.87906	6.92533	6.97866	6.91872	6.97415	7.07779	7.06763	6.88951	7.27772	7.38649	7.37393	7.29639
KLHL13	2.87887	2.9361	2.57443	2.69142	2.80988	2.14158	2.39205	2.55226	3.37086	2.94223	3.30197	2.66193	3.53381	3.77152	3.45975	3.50274
ICA1	1.70501	1.43871	1.51733	1.56052	1.76053	1.5217	1.65445	1.26886	2.30379	1.48032	2.03773	2.14273	0.771217	1.14994	1.47643	1.07932
DBNDD1	4.6784	4.45975	4.68945	4.44033	4.51259	4.16598	4.42911	4.24693	4.25323	4.52133	4.32912	4.47374	4.59583	4.47836	4.61966	4.655
ALS2	5.33995	4.99503	5.43092	5.40379	5.49705	5.56543	5.49311	5.46785	5.49651	5.67847	5.71916	5.432	5.61756	5.4001	5.53392	5.48145
CASP10	3.16894	3.50025	3.58119	3.54185	3.41982	3.84649	3.98156	3.49035	5.02557	4.94159	5.08521	4.9246	4.88899	5.03953	5.04296	5.25037
CFLAR	5.82625	5.50768	5.86588	5.99628	5.88458	6.06386	6.05672	5.89131	6.07711	6.35023	6.29271	6.11337	6.44688	6.30822	6.42063	6.47701
NDUFAF7	3.49466	3.34404	3.53109	3.60582	3.4109	3.49084	3.27283	3.33304	3.52848	3.79454	3.78159	3.50599	3.3372	3.21105	3.47042	3.38871
RBM5	5.30166	4.86101	5.49394	5.70976	5.49704	5.50332	5.59517	5.604	5.57887	5.61191	5.80436	5.2851	5.68819	5.57826	5.61146	5.59694
SLC7A2	2.63833	3.17361	2.73483	3.24374	2.16203	2.87598	3.56184	2.99484	4.98986	4.67384	4.54257	4.37489	4.70816	5.01102	5.00303	5.00819
ARF5	5.28301	5.35654	5.11826	5.16979	5.11613	5.09994	5.22843	5.10899	5.75493	5.53612	5.53972	5.625	5.52901	5.53038	5.80719	5.86869
SARM1	3.66445	3.45004	3.48669	3.68809	3.44185	3.69987	3.74831	3.31358	3.04527	3.10205	2.71462	3.18038	3.06615	3.10485	3.00642	2.98917
POLDIP2	6.69876	6.69926	6.66632	6.60872	6.61868	6.57369	6.72865	6.62636	7.03673	6.86757	7.01202	7.10959	6.8314	6.74909	6.98813	7.08517
PLXND1	8.57552	8.08173	8.43451	8.58535	8.64604	8.33803	8.44618	8.22811	7.70135	7.39338	7.54553	7.89397	7.29137	7.14168	6.90669	7.16655
AK2	7.42295	7.27149	7.25181	7.22966	7.30616	7.34125	7.38725	7.32945	7.60533	7.06359	7.43053	7.64969	6.3224	6.35836	6.53339	6.92022
FKBP4	8.1461	8.09216	8.06318	7.93744	8.05631	7.8879	8.02798	7.89661	7.76831	8.2921	8.3915	7.65981	7.82272	7.76703	7.94061	7.86181
KDM1A	6.8066	6.82696	6.7602	6.82177	6.84515	6.69352	6.7518	6.78347	6.60872	6.81878	6.67987	6.62927	6.59902	6.45111	6.6502	6.57053
RBM6	4.92122	4.3918	4.90996	5.05459	4.80871	4.72791	4.95902	4.85773	5.11642	5.04088	5.41781	4.93018	3.98743	4.02338	3.88344	4.10961
CAMKK1	1.04077	-0.0235024	1.03242	0.823099	0.46323	0.759288	1.22239	1.04175	0.289176	0.553568	0.547033	0.085885	0.795008	0.549591	0.362477	0.565229
RECQL	4.79206	4.63075	4.71212	4.77583	4.73592	4.95165	4.97485	4.91348	4.49315	5.45054	5.37208	4.68323	5.37574	5.11463	5.46625	5.33158
VPS50	3.98907	3.8611	4.01015	4.01629	3.90544	4.27359	3.99326	3.9991	3.55316	4.42635	4.3882	3.81736	4.4832	4.30215	4.21059	4.4191
ARHGAP33	0.65168	-0.312594	0.65854	1.73217	0.686379	1.12181	1.46577	1.36273	0.889315	0.806598	1.12218	0.821779	0.419867	-0.443655	-0.0199981	0.201958
NDUFAB1	5.08535	5.08384	4.96761	4.94395	4.95401	4.77499	4.94102	4.9057	5.24715	4.81752	4.98529	5.14458	4.46475	4.46066	4.62444	4.80371
PDK4	0.889516	0.391068	2.42563	0.604746	1.78834	0.274018	-0.34055	2.06751	3.49066	3.52515	5.22019	1.52897	3.78315	4.07391	3.16367	2.83891
SLC25A13	6.01778	6.1083	6.11213	6.01914	5.98072	6.09311	6.16925	6.09808	6.72819	6.62224	6.77902	6.7802	6.62788	6.57549	6.67577	6.72225
ST7	4.44377	4.49255	4.11106	4.33096	4.35894	4.42325	4.4377	4.4243	4.81682	4.7435	4.90513	4.80028	4.80902	4.7939	4.92244	4.9881
CDC27	7.36276	7.56228	7.39328	7.33638	7.30888	7.50694	7.4572	7.36958	7.61195	7.69961	7.61793	7.64056	7.94057	7.90944	7.97457	7.93935
HCCS	4.01443	4.31834	4.03091	3.76262	4.01239	3.94602	4.05783	3.90343	4.50795	4.37641	4.21773	4.36669	4.34297	4.63067	4.52049	4.55281
DVL2	5.54842	5.19003	5.42897	5.47907	5.62584	5.39769	5.38476	5.37141	5.22557	5.21293	5.17493	5.09576	4.97871	4.56312	4.77258	4.87274
PRSS22	2.83814	2.39002	2.42563	2.78541	2.71171	2.51396	2.41541	2.22576	3.20949	2.95276	2.96511	3.12306	2.89509	3.40356	3.20684	3.46393
UPF1	5.86776	5.20641	5.65135	5.83986	5.99271	5.72972	5.85769	5.65418	6.01906	6.38494	6.26292	5.88127	6.39136	6.12005	5.93014	6.14202
SKAP2	4.37091	4.59209	4.63625	4.38135	4.49584	4.62937	4.57379	4.42792	4.70981	4.13901	4.5671	4.55545	3.88642	3.74576	3.81538	3.99744
SLC25A5	9.04406	9.18053	8.88904	8.79368	8.8075	8.68909	8.82301	8.89258	8.80548	8.63847	8.60612	9.01263	8.23878	8.43121	8.72794	8.79546
POLR2J	4.09939	4.33246	4.20771	3.89627	3.86971	3.87954	4.0319	3.90134	4.42289	4.12536	4.34733	4.22547	4.12171	4.04523	4.14813	4.19486
DHX33	5.38214	5.00036	5.23687	5.41853	5.26211	5.36527	5.42845	5.45812	5.21766	5.61351	5.32908	5.35107	5.43353	5.16755	5.08633	5.35318
MEOX1	7.20677	6.79327	7.32927	7.33638	7.32764	7.13434	7.08363	7.07912	7.06166	6.70004	7.05418	7.38928	6.12306	5.99631	6.26435	6.46732
THSD7A	3.1974	3.26134	3.68959	3.68112	3.55131	3.73958	3.51932	3.57122	2.56061	2.3577	1.74812	2.86204	2.43183	1.6366	1.76919	1.59698
LIG3	6.29909	5.99231	6.27649	6.34329	6.23545	6.32178	6.36357	6.34278	6.2422	6.1701	6.14101	6.31952	5.97992	5.81945	5.94805	6.03961
RPAP3	5.08208	5.20873	5.08887	5.11145	5.08861	5.33211	5.16617	5.21136	5.4447	5.74129	5.77311	5.39615	5.551	5.292	5.4751	5.46666
ACSM3	5.23992	5.39482	5.55791	5.48107	5.15548	5.65208	5.88621	5.5869	5.55469	5.33562	5.55221	5.79826	5.77007	5.71366	5.91979	5.81587
REXO5	0.869443	0.908493	1.15093	0.771504	1.24304	0.75934	1.22239	1.04177	1.44085	1.43601	1.45254	1.37381	1.01354	0.287878	0.713225	1.21146
CIAPIN1	4.8912	4.96784	4.75641	4.62781	4.74482	4.72149	4.8038	4.68575	5.23323	4.85728	4.78818	5.02971	4.96171	5.06201	4.93671	5.04649
SPPL2B	4.42696	4.04929	4.27228	4.51576	4.52557	4.40096	4.25721	4.4042	4.61534	4.51662	4.40948	4.59464	4.26207	4.1727	4.19567	4.28115
FAM214B	2.50893	2.04962	2.56024	2.19053	2.36018	2.25553	2.30709	2.49786	2.4246	2.49364	2.64456	2.66861	2.68834	2.8337	2.63508	2.93763
PRKAR2B	2.45607	2.7053	1.98976	2.55319	2.83673	2.68643	2.69876	2.5456	1.63826	1.53738	1.18276	1.35733	1.87371	1.46394	1.46226	1.41706
MSL3	3.58667	3.59216	3.72185	3.69095	3.79807	3.5883	3.76205	3.79816	4.0573	3.99369	4.29173	3.94689	3.76821	3.77001	3.97621	3.90042
CREBBP	7.42032	7.10388	7.47933	7.6654	7.548	7.64875	7.62044	7.4784	7.55591	7.69673	7.76565	7.56812	7.59732	7.16525	7.24728	7.28212
TSPOAP1	2.40818	1.08085	1.73534	2.78541	2.47576	2.46743	2.25621	2.09511	1.917	1.19137	1.14266	1.69552	0.388935	-0.497584	-0.188755	0.103332
GCFC2	4.36559	4.57597	4.32785	4.27888	4.16326	4.49469	4.38834	4.3248	4.63087	4.5389	3.82024	4.95776	4.58564	4.41409	4.43775	4.65064
WDR54	1.59931	1.47006	1.73539	0.944491	0.955057	1.52168	1.3492	1.23616	1.34989	0.408165	0.664978	1.52897	-0.487009	-1.02189	-0.661027	-0.11679
CROT	0.928841	1.0186	0.761479	0.990325	0.879592	1.14171	1.34918	1.0034	1.57541	2.01012	1.83876	1.64211	1.89588	1.47798	1.79205	1.71302
KMT2E	7.08965	6.96195	7.12363	7.08961	6.85257	7.14516	7.25379	6.95276	6.80296	7.05078	6.8661	6.93428	6.79315	6.59766	6.88558	6.74423
RHBDD2	4.25583	4.38359	4.04118	4.06797	4.14188	4.22079	4.16861	3.96209	4.1759	5.53	5.21899	4.36463	6.116	5.96985	6.02484	5.87809
IBTK	6.39347	6.2145	6.37617	6.29731	6.34933	6.48058	6.43609	6.3802	6.36632	6.51669	6.39629	6.37683	6.21629	6.08894	6.03745	6.2521
ZNF195	4.25776	4.13979	4.24588	4.40481	4.07859	4.42739	4.47711	4.50371	4.48034	4.34679	4.11006	4.28411	3.91926	3.76019	3.76138	3.91018
MYCBP2	7.13344	6.58085	7.30764	7.29902	7.1082	7.39121	7.43701	7.04973	7.37245	7.35274	7.4059	7.17127	6.78944	6.61295	6.51719	6.71043
FBXL3	6.16502	6.58175	6.11335	6.25393	6.20925	6.41873	6.58591	6.49693	6.66594	6.69299	6.55367	6.52018	6.9474	6.97906	7.08357	6.90445
PDK2	4.56128	4.43613	4.28529	4.38777	4.23569	4.37372	4.46036	4.48121	5.46434	4.68175	5.10491	5.61724	5.11722	5.30675	5.32938	5.31423
ITGA3	6.96514	6.93552	6.6088	7.09945	6.77093	7.10582	7.15828	7.0116	6.24347	6.34406	6.44244	6.25872	6.81695	7.0615	6.83764	6.76891
ZFX	5.61989	5.67087	5.86724	5.86003	5.88581	6.01092	6.00266	5.91396	6.03135	6.18222	6.1454	5.92304	6.19101	5.87986	5.9275	5.96135
LAMP2	7.16903	7.38657	7.22842	7.0674	7.16759	7.36738	7.27031	7.13893	7.26764	7.30656	7.15807	7.28942	7.5659	7.59831	7.69689	7.49485
ITGA2B	1.05859	0.357934	0.903257	1.25727	1.00328	1.16133	0.335016	0.440163	0.0326554	0.438435	0.850714	0.669954	-0.806882	-0.802379	-0.661089	-0.284731
GDE1	6.10244	6.33699	6.07888	6.00177	5.88585	6.03976	6.20239	6.10489	6.2453	6.25491	6.15305	6.27252	6.35481	6.35979	6.52318	6.43431
REX1BD	2.10761	1.82556	2.11168	2.2388	1.80203	1.45963	2.10624	1.94135	2.5111	2.44974	2.70088	2.27143	2.29671	2.07568	2.38743	2.76018
OSBPL7	3.106	2.28817	2.78457	3.239	2.86961	3.03385	2.79993	2.90928	2.94939	3.1892	3.07041	2.86204	2.83898	2.86609	2.55047	2.84401
YBX2	3.51095	3.32273	3.97309	3.70537	3.51851	3.31363	3.56707	3.78127	4.37125	3.51453	3.81387	4.05811	2.98575	2.7482	3.26518	3.29872
MAP3K14	2.14149	1.88493	2.36153	2.37461	2.41468	2.38637	2.53764	2.21741	3.34284	3.29637	3.23202	3.05828	3.41602	3.49616	3.45975	3.49627
TMEM132A	6.35113	5.93589	6.37414	6.34604	6.37074	6.35198	6.28404	6.2012	5.81995	4.86426	4.99236	5.88989	4.17862	4.14822	3.94851	4.42422
AP2B1	8.10551	8.11294	8.20492	8.06958	8.07	8.15207	8.15451	8.07807	7.90096	7.82216	7.919	7.97668	7.83079	7.70155	7.74783	7.65684
ZNF263	4.07922	3.85814	3.84416	4.04643	3.97056	4.03381	3.98548	3.98441	4.16527	4.01393	4.0598	4.06065	4.06825	4.21262	4.18059	4.11179
CX3CL1	4.19463	4.0231	3.99439	4.3131	4.31427	4.15623	4.40595	4.26527	3.85389	3.70399	3.36432	4.03757	3.51245	3.60891	3.68711	3.67574
SPATA20	5.76489	5.31398	5.70883	5.74026	5.74672	5.63551	5.67119	5.62686	5.73264	5.75864	5.75532	5.91262	5.79025	5.698	5.83566	5.82492
TNFRSF12A	4.11801	3.94158	3.64316	3.90104	3.88306	3.74608	3.83755	3.80096	4.49314	4.03142	4.15107	3.95238	3.99054	4.69669	4.3729	4.39671
MAP3K9	4.63893	3.80073	4.25474	4.59296	4.60729	4.67104	4.77019	4.30326	4.73159	4.72692	4.94796	4.6173	4.96305	4.85164	4.53072	4.81158
RALA	7.00018	7.14213	7.06823	6.93816	6.94651	6.81466	6.94441	7.10708	6.88865	7.14444	7.12278	6.95838	7.23623	7.29254	7.55166	7.52334
BAIAP2L1	6.39786	6.22085	6.32981	6.40223	6.40815	6.35305	6.39992	6.29348	6.1802	6.38592	6.26993	6.18828	6.31114	6.2658	6.32732	6.43219
KDM7A	5.67807	5.48678	5.6345	5.50987	5.43683	5.82735	5.58745	5.5877	5.4578	5.62843	5.35244	5.4544	5.7127	5.63407	5.57732	5.47078
AGK	4.57839	4.62901	4.74703	4.5705	4.61312	4.62585	4.72413	4.59679	4.81561	4.84321	4.92154	4.68488	4.47217	4.62909	4.60683	4.776
ALDH3B1	3.86277	4.04669	3.71188	3.95279	3.96631	3.69314	3.44742	3.87503	4.60498	3.60405	3.87634	4.30245	3.98537	4.24019	3.71753	4.11459
TTC22	2.06413	1.88493	1.54648	1.90964	1.99323	1.92906	2.14871	1.42207	2.80619	2.16296	2.02676	2.6552	2.45441	2.97405	2.77932	3.06539
PHTF2	5.00252	5.00175	5.09134	4.90708	4.88974	5.20076	5.13129	4.7681	4.76366	5.43374	4.98954	4.91337	5.03099	4.7981	5.29779	5.0597
FARP2	5.78244	5.70506	5.79477	5.89059	5.72442	5.98506	5.95463	5.93385	6.09594	6.29372	6.23221	5.90414	6.4117	6.15274	6.26588	6.29973
GGCT	5.28829	5.30526	5.11034	5.08924	5.24969	5.15131	5.05705	4.99635	5.16949	5.38013	5.34017	5.29921	5.1243	5.06789	5.42388	5.3789
DBF4	3.41381	3.67521	3.49418	3.43403	3.45477	3.74605	3.70659	3.41915	3.64401	3.64632	3.86406	3.72077	3.86129	3.12371	3.89398	3.78035
IFRD1	4.72753	4.51158	4.84064	4.73233	4.81045	4.62763	4.64705	4.72792	4.58714	4.82376	4.78365	4.4007	3.96492	4.26512	3.84289	4.24238
COX10	5.33715	5.61959	5.52562	5.45179	5.51114	5.50014	5.52629	5.56945	5.8093	5.71366	5.73465	5.68327	5.7179	5.52275	5.69734	5.74686
GTF2IRD1	4.52966	4.10026	4.25915	4.51082	4.47034	4.4415	4.29373	4.34793	4.11644	3.96284	4.08911	4.10574	3.94873	3.84657	3.97121	3.92469
PAF1	7.5827	7.5786	7.6118	7.54273	7.4829	7.26225	7.63111	7.65423	7.83271	7.77439	8.01151	7.92364	7.91024	7.89157	8.13933	8.21405
VPS41	6.02743	5.89388	5.93214	5.97921	5.97846	6.14516	6.03795	6.12902	6.16087	5.28758	5.67503	6.04711	5.35488	5.4302	5.51171	5.41018
ARHGAP44	3.43446	3.06488	3.08173	3.21023	3.44622	3.56638	3.57228	3.17813	4.02532	3.83492	4.10224	3.69813	3.92735	4.05062	3.88348	3.99286
ELAC2	6.33932	6.18588	6.13148	6.37333	6.3924	6.11025	6.38593	6.35425	6.76123	6.69221	6.96608	6.76973	6.54087	6.53999	6.55318	6.73671
ARSD	4.14331	4.00449	4.09144	4.28808	4.37276	4.27133	4.42047	4.33641	4.65577	4.02395	4.26985	4.5464	4.12332	4.01975	3.87547	4.11601
PNPLA4	3.17304	3.57063	3.07176	3.01894	3.18914	2.98512	3.46433	3.40099	3.32861	3.00426	3.24629	3.51715	3.10474	2.89254	3.04974	3.36052
ADIPOR2	6.13958	6.14518	6.24019	6.16179	6.31153	6.12282	6.31311	6.05655	6.35876	6.77498	6.55939	6.37684	6.66265	6.54663	6.59684	6.61297
CDKL3	0.902829	1.1358	1.39634	1.28448	1.13418	0.91056	0.792843	1.4739	0.563631	1.38492	1.26807	0.810325	0.902967	0.874693	1.52942	1.31798
PRSS21	2.21492	2.0075	2.45664	1.73217	1.74645	1.74621	2.01736	1.43653	0.809638	1.29424	0.946977	1.2183	1.27271	1.1323	1.37413	1.64452
MARK4	4.64632	4.48298	4.72172	4.62963	4.72698	4.03381	4.33109	4.46367	4.13017	4.25832	4.04899	4.17553	4.18078	4.434	4.33059	4.56827
CCDC124	4.07265	3.97474	4.31521	4.09182	4.06729	3.47524	4.2026	4.27134	4.60947	4.43201	4.59738	4.51332	4.30619	4.28827	4.58408	4.7985
PAFAH1B1	7.86504	7.78976	7.87548	7.93236	7.87706	7.98331	7.79437	7.78501	7.71735	8.17294	8.01115	7.76014	8.33126	8.26951	8.33088	8.24039
KIAA0100	8.05128	7.64835	7.89224	8.07972	8.0597	8.00641	8.04119	8.01307	8.04728	8.21619	8.2422	8.14301	8.25589	8.07738	8.03376	8.12547
GAS7	2.91848	2.73142	2.95716	2.94522	3.11976	2.58835	2.73638	2.82933	3.85717	3.95757	4.0598	3.53558	3.87809	3.59287	3.78151	3.55654
TRAPPC6A	0.967123	1.14052	1.80931	1.34807	1.67381	0.834585	0.99296	1.20271	1.8654	1.13701	1.2024	2.1713	1.09246	1.42098	0.893114	1.48392
CEACAM7	0.78624	0.686264	-0.286912	0.033833	0.157127	0.274018	1.02374	0.155452	2.07302	1.39029	1.0152	1.42213	2.35388	2.24123	2.8947	2.76017
ST7L	3.38583	3.51159	3.23271	3.44231	3.39744	3.42742	3.47551	3.56794	3.26033	3.55654	3.19328	3.49474	3.51603	3.55694	3.50541	3.42999
RPUSD1	3.65861	3.40209	3.3936	3.42572	3.73387	3.344	3.35371	3.40099	3.45182	3.65971	3.4935	3.24897	3.69106	3.58964	3.53959	3.8095
RHBDF1	3.36089	3.21583	3.2327	3.57231	3.47215	3.38214	3.39547	3.35984	3.26033	3.51097	3.39025	3.2799	3.56874	3.62477	3.46687	3.61737
LUC7L	4.44908	4.00715	4.58455	4.91007	4.49373	4.53085	4.48266	4.70976	3.64784	4.0038	4.22732	3.75584	3.53695	3.1811	3.98119	3.46683
CACNA2D2	4.72801	4.3918	5.01526	4.75441	4.48314	4.52151	4.52626	4.67511	3.31424	3.2587	3.4935	4.10574	2.10066	2.00955	2.54375	2.6245
BAIAP3	2.29986	1.54557	2.09206	2.54554	2.33214	2.17092	2.03256	2.39822	2.37932	1.88382	2.1733	2.36504	1.64412	1.75664	1.67397	2.05838
TSR3	3.17304	3.1252	3.1872	3.13571	3.3234	2.79091	3.12467	2.85109	3.44744	3.39999	3.08106	3.28861	3.64599	3.52687	3.3485	3.57812
PIGQ	4.47128	4.29019	4.37064	4.34344	4.62787	4.45548	4.4021	4.24778	4.51828	4.78591	4.77824	4.5549	5.08847	4.85191	4.74434	4.91983
CRAMP1	4.77494	3.78244	4.42289	4.69795	4.64649	4.76751	4.76272	4.30426	4.28537	4.79878	4.67966	4.23479	4.41757	4.08393	4.05229	4.41772
TEAD3	5.95725	5.77497	5.8248	5.89888	5.9024	5.75092	5.95164	5.77292	5.9945	5.72909	5.82669	6.10869	5.91287	6.06361	6.17804	6.28481
DNAJC11	5.93025	5.88591	5.91967	6.00944	5.95337	5.85552	6.04827	5.9864	6.24918	5.92019	6.17123	6.31419	5.37869	5.49028	5.41838	5.72481
MYLIP	5.23011	5.1663	5.26345	5.54678	5.69628	5.74036	5.73297	5.87334	6.40355	5.88902	5.75285	6.3671	6.23546	6.48759	6.20331	6.4305
E2F2	3.29469	2.65844	3.31116	3.20538	3.26527	3.26457	3.40133	3.1695	3.74385	4.21748	4.32241	3.61048	4.81674	4.50774	4.34805	4.6723
PSMB1	5.0378	5.1663	4.85863	4.81138	5.05755	4.90875	5.00406	4.91606	5.49545	5.46624	5.45117	5.48794	5.53958	5.44903	5.65185	5.72757
SYN1	1.73861	2.14009	1.70985	1.81091	1.64372	1.88252	1.85585	1.72275	0.288196	0.525613	0.384596	1.18132	-0.0455823	0.0827074	0.362477	0.352687
JARID2	5.27356	5.00565	5.53806	5.49401	5.49803	5.30417	5.4775	5.43749	5.85454	5.9458	5.94236	5.83585	6.02611	5.72903	5.79839	5.79661
CDKL5	4.15165	3.74415	4.30247	4.12044	4.09537	4.30921	4.0945	4.12722	4.15187	4.51957	4.33358	4.08851	4.92582	4.64005	4.50846	4.47933
CDK11A	1.72623	1.3179	1.92885	2.17491	2.06357	2.0146	1.47559	2.11924	2.30565	2.5422	2.62202	2.06484	1.91655	1.72486	1.79205	1.97544
NADK	4.73218	4.18772	4.54542	4.5911	4.75542	4.74281	4.76565	4.50199	4.96556	4.95735	4.79142	4.81274	4.06336	4.02215	3.80418	4.46781
CYTH3	5.45217	5.17702	5.27654	5.51479	5.61715	5.46537	5.53106	5.44836	5.62717	5.77948	6.21358	5.68565	5.51565	5.06084	5.13635	5.50981
SYPL1	6.50298	6.69595	6.50785	6.47305	6.41151	6.66502	6.60447	6.4478	6.62434	6.73666	6.61678	6.49498	7.00399	6.96074	6.94893	6.89895
CYB561	6.55457	6.3628	6.26887	6.33221	6.48286	6.45844	6.36206	6.28501	6.64935	6.62841	6.62363	6.5675	6.91554	6.89522	6.89354	6.89158
SPAG9	6.50013	6.33486	6.71201	6.5809	6.63311	6.6525	6.54078	6.44109	6.27162	6.60649	6.28094	6.38751	6.55617	6.40547	6.34045	6.35526
CELSR3	3.16894	2.2435	3.12098	3.63497	3.25036	3.29154	3.14579	2.8348	2.66994	2.91019	2.95357	2.63484	1.67008	1.3767	1.3435	1.73514
PLEKHG6	4.15372	3.59217	3.76586	3.85223	3.92748	3.84951	3.96977	3.49381	4.18119	4.19105	4.01885	3.9876	4.56157	4.71459	4.22326	4.36514
SS18L2	2.48274	2.47746	2.4719	2.19053	2.22439	2.67964	2.39204	2.32238	2.8665	2.65702	2.54038	2.45296	2.81009	2.60972	2.92604	2.82351
MPND	2.5909	2.58874	2.79672	2.59829	2.90178	2.30047	2.74563	2.79045	1.92964	1.89478	2.08081	2.27142	1.89588	1.7908	1.54533	1.94903
MGST1	0.554453	1.27085	0.363594	0.159516	1.22282	0.536976	1.24866	0.794718	2.70706	2.54323	2.673	2.58618	3.37714	3.25656	3.28143	3.59334
CRY1	4.07921	4.12016	3.81455	4.12558	3.92435	4.34612	4.28741	4.2387	4.68398	4.57341	4.76194	4.22177	4.39255	4.67553	4.53072	4.42081
NFIX	3.92967	3.8816	3.85585	3.88279	4.02701	3.62018	3.80194	3.80072	4.44416	3.72228	3.93024	4.20519	4.66914	4.53886	4.57255	4.63433
ST3GAL1	6.17323	5.78436	5.93351	6.06136	6.19893	5.89635	5.87149	5.72364	4.97167	4.19771	4.2745	5.03878	4.81819	5.119	4.79256	4.80506
IL32	1.85547	2.16905	2.47192	2.0461	1.86863	2.23714	2.92737	2.08598	3.87032	3.93651	3.77832	3.68829	3.45387	3.76018	4.34031	4.13902
PKD1	4.24011	3.08974	4.36419	4.61402	4.36308	4.30745	4.3464	4.29664	4.01251	4.56764	4.24717	3.74066	4.21853	3.68351	3.64923	3.82285
MAPK8IP2	2.18274	1.93072	1.60301	1.97948	2.63727	1.85867	2.25621	1.80308	3.11322	2.45715	2.673	2.58618	3.06615	3.06523	2.83542	3.4266
MED24	5.65119	5.32795	5.75479	5.74194	5.63256	5.52813	5.70597	5.58527	5.89667	6.03731	6.10298	5.9433	6.20081	6.07866	6.15728	6.09146
RHOBTB2	3.27575	2.76339	3.19642	3.09957	3.16815	3.48306	3.40133	3.05231	3.16216	3.91245	3.82658	3.07852	3.67191	3.61845	3.60881	3.54719
HEATR5B	5.35987	5.29988	5.42113	5.44244	5.30243	5.35891	5.30563	5.41131	4.94551	5.49262	5.30212	5.20568	5.29566	5.12359	5.26446	5.25229
SEC62	7.98898	8.24	8.07884	8.0252	8.04646	8.25084	8.22897	8.10209	7.97094	8.36409	8.2139	7.8751	8.56383	8.4661	8.61541	8.37155
RPS20	10.3613	10.5704	10.31	10.1907	10.2723	9.81431	10.0601	10.1824	9.83816	9.5951	9.59303	9.84533	9.44216	9.68663	9.9674	9.88079
CSDE1	9.01038	9.20937	9.11488	9.00493	9.04568	9.00685	9.03753	9.03021	8.88937	8.8768	8.75621	8.88021	8.95816	8.92782	8.98334	8.86786
UBE3C	6.69163	6.61149	6.59334	6.72172	6.77571	6.71194	6.71105	6.59487	6.92734	6.71905	6.73275	6.69998	6.22728	6.02049	6.10519	6.35704
REV3L	6.78466	6.32525	6.95808	6.76891	6.64977	7.0194	7.06987	6.79825	7.50967	7.40025	7.26994	7.49766	7.19287	6.82515	6.70613	6.95656
FAM76A	2.84843	3.07511	2.72212	2.73918	2.6296	2.97961	2.88613	2.68538	3.05682	3.09256	3.26509	3.13277	3.70368	3.68047	3.84026	3.72633
POMT2	3.51742	2.99116	3.39361	3.68112	3.43215	3.8883	3.57228	3.56793	3.6818	3.19806	3.55208	3.51715	2.23718	1.82414	2.01243	2.3936
VTA1	6.34569	6.64192	6.44255	6.22486	6.19115	6.35997	6.47624	6.44423	6.41369	6.55475	6.45529	6.48885	6.75462	6.65259	6.82246	6.83539
MLXIPL	2.19085	1.03963	1.92471	2.38322	1.90713	1.66605	1.95491	2.2587	1.85221	1.2776	1.7746	1.34067	1.25566	1.36163	1.63656	1.59699
BAZ1B	6.67366	6.30312	6.78026	6.61055	6.67511	6.65597	6.75409	6.4752	6.55679	6.78348	6.83184	6.48127	6.65251	6.37861	6.52318	6.50845
RANBP9	6.36372	6.29382	6.38929	6.3548	6.27941	6.46668	6.50444	6.37173	6.5366	6.76524	6.66973	6.51779	6.52559	6.28718	6.46032	6.57205
SPRTN	3.57742	3.59927	3.78431	3.63136	3.65305	3.80342	3.96185	4.02804	4.30015	3.90434	4.09175	4.14466	3.99311	4.07159	4.05864	4.01111
EEF1AKNMT	4.28264	4.23183	4.31521	4.34653	4.48102	4.3568	4.54228	4.45836	4.98382	5.0175	5.02582	4.82027	5.12784	4.9329	4.95075	5.17649
DYRK4	2.97181	3.015	2.66078	2.82557	2.78939	2.53669	3.11041	2.78482	3.00599	2.95881	3.03895	3.14036	2.89732	3.33812	3.35696	3.36853
ZNF207	7.62745	7.62023	7.71318	7.77446	7.60924	7.9321	7.84849	7.76563	7.78039	7.70575	7.68226	7.69994	7.52921	7.25825	7.62664	7.38998
UQCRC1	7.18003	7.29684	7.15351	7.04586	7.1419	7.16777	7.14698	7.06435	7.3165	7.18963	7.0636	7.4493	7.11152	6.83887	7.11846	7.21311
STARD3NL	4.76106	4.92323	4.62265	4.55914	4.70526	4.78137	4.84097	4.89134	4.90933	5.28758	5.15364	4.93435	5.16938	5.19436	5.31565	5.27039
CD9	8.07461	8.23787	8.06066	7.89382	8.19528	7.99603	8.06425	7.8071	9.1854	8.65388	8.82583	8.78432	9.00004	9.20788	9.22731	9.24832
NCAPD2	6.51797	6.145	6.87514	6.6242	6.67833	6.58187	6.69502	6.49947	6.90195	7.01264	7.08059	6.91436	6.98923	6.33879	6.77517	6.55778
PHF7	1.57474	1.53078	0.810367	1.52979	1.09515	0.759288	1.05385	1.21953	1.34987	0.66011	0.277524	1.57245	-0.736981	-0.0723428	-0.600296	0.169793
SEMA3G	1.70502	1.34035	2.20596	1.4984	1.68865	1.59567	1.53144	1.20271	0.809611	1.32697	0.946977	1.51419	0.619596	0.188954	0.201059	0.875247
NISCH	5.38306	4.82965	5.45416	5.6821	5.33341	5.49661	5.47931	5.53323	5.22044	4.65624	4.98103	5.2753	3.48346	3.4996	3.28143	3.84808
FUZ	2.79622	2.89626	2.44122	2.41718	2.58279	2.49089	2.62046	2.43472	2.94939	2.17201	2.61555	2.97433	1.89588	2.24944	1.86932	2.01382
SLC6A13	2.26955	2.01815	2.44122	2.10979	1.77451	2.20913	2.21683	2.27488	2.74325	1.85044	2.04863	2.95257	1.38669	1.54619	1.40409	1.73514
IDS	5.9234	5.9394	6.00226	5.84051	5.82035	6.03495	5.97216	5.94318	5.5985	5.91851	5.72738	5.65085	6.11595	6.02384	6.01473	5.8359
ZNF200	2.93305	3.14961	3.20556	2.99666	2.99415	3.21848	3.25349	3.12555	3.60521	3.18026	3.45717	3.08854	3.53027	3.44346	3.30943	3.55654
CD4	2.05527	1.96413	2.03156	1.94498	2.04021	1.59567	1.97079	2.01065	2.24442	1.81627	1.9591	2.12338	2.83898	2.83915	2.98674	2.87921
LRRC23	2.38125	2.39492	2.729	2.3104	2.37107	2.10449	2.29531	2.58509	2.40138	1.89044	2.21582	2.37898	1.85867	1.99919	1.90466	2.25659
HFE	0.579381	0.217218	0.810319	0.159516	0.392611	-0.140866	0.179841	-0.155564	0.540191	0.759394	0.515976	0.0453195	1.41767	1.72166	1.3435	1.45754
SCMH1	4.13275	3.70516	4.17773	3.90395	4.07006	4.06009	4.02019	3.99176	3.81698	3.90651	3.6693	4.10079	3.59129	3.40696	3.68711	3.46995
FYN	5.45046	5.4331	5.24358	5.75279	5.32156	5.45046	5.93957	5.71477	5.35282	5.71059	5.74951	5.14332	5.57603	5.69026	5.70246	5.83134
HIVEP2	7.152	6.80868	7.27212	7.44453	7.27214	7.28842	7.44022	7.27241	7.67233	7.9866	7.91641	7.54265	7.68646	7.48841	7.43987	7.51398
ELOA	5.46225	5.28122	5.51804	5.37168	5.38323	5.2848	5.6504	5.45459	5.9945	5.93021	5.89089	5.91121	6.0759	6.08839	5.97577	5.99847
LYPLA2	4.98162	4.65646	4.90715	4.80817	4.97677	4.55707	4.745	4.68416	5.25169	5.2666	5.14725	5.18014	5.42684	5.53872	5.47771	5.59618
CLCN6	3.98207	3.51549	3.98378	4.24147	3.92133	4.04174	3.91519	4.0399	3.71498	4.30013	3.88138	3.78693	3.42726	3.18133	3.27826	3.45354
NME1-NME2	0.911847	1.19129	1.65544	1.20304	-0.263972	0.389948	0.550621	1.43049	1.04629	1.86794	1.75153	0.746371	1.20106	1.57999	1.43144	1.11041
TSPAN9	3.55246	3.47729	3.66324	3.71223	3.76217	3.62763	3.87176	3.52121	3.37548	3.73481	3.65546	3.24897	3.71619	3.86808	3.77579	3.49303
BTBD7	5.95963	5.63848	5.84545	5.88681	5.93794	6.12468	6.12026	5.90423	5.90384	6.25063	6.16183	5.91894	6.1686	5.88476	5.89096	5.99389
APBA3	2.50892	2.28816	2.61625	2.33075	2.37858	2.69318	2.17635	2.47029	2.76454	2.55018	2.57846	2.39763	2.39339	2.24122	2.40977	2.57015
MKS1	3.72436	3.40208	3.59519	3.76592	3.79335	3.54413	3.66785	3.62903	3.99563	3.7916	4.123	3.84421	3.27513	3.23606	3.49849	3.77231
ABHD5	3.44127	3.80381	3.35296	3.47088	3.32815	3.50627	3.63835	3.51099	3.36623	3.97832	3.73515	3.49849	4.23188	4.08771	4.16096	4.03806
ANOS1	5.6215	5.38355	5.93901	5.42898	5.71088	5.4435	4.95903	5.29707	4.26821	4.8132	4.6103	5.18131	3.62291	3.52348	4.1073	3.7964
AKAP8L	5.391	5.01775	5.1423	5.52261	5.40021	5.22194	5.23676	5.45192	5.5433	5.3	5.48163	5.31103	3.98796	4.35445	3.95358	4.26032
MBTD1	5.63568	5.50297	5.83516	5.70118	5.78602	5.77739	5.57844	5.59256	5.5018	5.63584	5.46343	5.40119	5.38162	5.15997	5.22826	5.24363
UTP18	5.07661	5.18531	5.15417	4.95987	5.27322	5.26566	5.1627	5.13138	5.05029	5.21403	4.94359	4.98482	5.06683	4.92647	4.9659	4.93977
RNF216	5.01392	4.83613	4.95245	5.28928	5.09932	5.08578	5.075	5.17943	5.08799	5.60007	5.69638	5.13839	5.37158	5.10521	5.22581	5.24392
TTC19	5.37774	5.27125	5.42113	5.32661	5.36374	5.35572	5.28357	5.17193	5.36913	5.28758	5.41058	5.47654	4.9312	4.853	5.1397	5.19357
PTBP1	8.03827	7.96108	8.04289	8.04841	8.08128	7.99876	8.06702	7.99867	7.63091	8.35321	8.36778	7.83921	8.53475	8.40426	8.50452	8.43312
DPF1	1.54971	0.908493	1.65742	1.60538	1.34011	1.10166	1.3733	1.42207	1.8654	2.13552	1.74812	1.74702	0.972402	1.43543	1.21409	1.17953
SYT7	6.21409	5.9104	6.18339	6.27143	6.23345	6.16474	6.15195	5.99253	5.65972	5.91818	5.86031	5.74147	5.7244	5.72842	5.55077	5.69407
LARS2	4.59529	4.35449	4.62265	4.65119	4.74304	4.87349	4.72179	4.63961	4.80191	4.85166	4.92451	4.80517	4.56676	4.43403	4.53581	4.57904
PIK3C2A	6.85334	6.87166	6.97089	6.98454	6.82935	7.04966	6.99427	6.95841	7.06345	7.13955	7.04673	7.10189	6.90463	6.62247	6.4873	6.7319
ANLN	5.74713	5.73762	5.8687	5.86237	5.91055	6.02042	5.94663	5.94274	6.01611	6.58551	6.71748	5.89846	6.43318	5.84879	6.31996	6.21813
WIZ	5.19324	4.71494	5.18228	5.20432	5.17272	5.17819	5.21027	5.24872	5.33988	5.24433	5.43984	5.27966	5.54926	5.39876	5.35264	5.47654
RABGAP1	6.33932	6.13544	6.4013	6.37117	6.28556	6.44998	6.3355	6.23934	6.36748	6.0199	6.23221	6.27581	5.63249	5.54635	5.68123	5.73514
QPCTL	2.90375	2.88468	2.89057	2.83021	2.9701	2.39468	2.74563	2.53219	2.64721	2.48632	2.28804	2.66861	2.36187	2.70233	2.52341	2.90385
PPP5C	5.59729	5.31397	5.56326	5.61053	5.60743	5.46636	5.52703	5.48709	5.54652	5.62189	5.63494	5.51418	5.36087	5.36365	5.44477	5.66267
CEP68	4.95331	4.56875	4.99428	4.98556	4.82582	5.0137	5.18499	4.93783	5.21143	5.1319	5.11919	5.17545	5.17052	4.83811	4.95455	5.0298
MAP4K3	6.16038	6.20696	6.10603	6.16429	6.03754	6.34449	6.59362	6.22847	6.86997	6.75819	6.75204	6.56481	6.76745	6.71985	6.72114	6.78524
TMEM159	3.43446	3.7345	3.1872	3.23424	3.28978	3.12162	2.99876	3.03816	3.42979	3.43794	3.08106	3.06843	4.4905	4.50088	4.25651	4.24691
BRCA1	4.68702	4.48298	5.23241	4.83512	4.8817	4.84647	4.94102	4.84601	4.41004	5.63747	5.70804	4.55107	5.26756	4.51967	5.11272	5.04427
ERCC1	5.0197	4.86104	4.90153	4.70887	4.80216	4.54971	4.76336	4.77238	4.77069	4.38421	4.57307	4.8806	4.28745	4.30412	4.47707	4.5245
CD22	3.04914	3.2112	2.79674	3.4989	2.73332	3.33971	3.90517	3.51099	2.87956	3.12084	3.25571	2.6552	3.09039	3.13777	3.36384	3.00747
SEMA3B	5.42148	4.96646	5.22118	5.4486	5.47692	5.08351	5.27401	5.37423	4.99737	4.70374	5.12306	5.15176	4.29434	4.67928	4.67143	4.93141
MBTPS2	5.01688	5.29913	5.12444	5.02229	5.07787	5.26255	5.10541	5.07986	5.11609	4.91654	4.85304	5.15489	4.87179	4.65602	4.8349	4.92094
PRICKLE3	3.46487	3.42626	3.20557	3.538	3.21497	3.36108	3.53006	3.34075	3.1781	3.18473	3.43244	3.16152	3.3613	3.15098	3.36002	3.48652
LTF	0.308299	0.253704	1.03242	0.633917	0.563119	-0.189755	-0.693784	0.816998	0.635698	0.438435	1.08034	1.39008	0.508871	-0.497529	0.934834	1.07932
EXTL3	5.80903	5.2966	5.72166	5.73943	5.75818	5.71318	5.81437	5.49747	5.55061	5.79565	5.73611	5.51139	5.68669	5.49887	5.48653	5.57107
ELOVL5	6.71467	6.9933	6.80983	6.72596	6.69773	6.72065	6.7304	6.73237	5.72994	6.44858	6.31517	6.00739	6.03276	6.06353	6.10004	6.07474
CALCOCO1	4.55029	4.24774	4.67963	4.86157	4.67397	4.62937	4.66926	4.77381	4.79158	4.64492	4.83768	4.65486	4.6781	4.7352	4.73178	4.74635
UBR7	4.84441	4.86399	4.82338	4.69821	4.73593	4.77183	4.96102	4.82138	4.58973	5.24861	5.25939	4.68323	5.23933	5.14465	5.50394	5.42897
MAP4K5	5.2651	5.1912	5.31089	5.32884	5.3568	5.41925	5.42851	5.32746	5.43478	5.2698	5.3612	5.1976	4.96305	4.71901	4.95834	5.06626
EHD3	3.13572	2.97486	3.0617	3.15093	2.90812	3.10651	3.3293	2.91961	3.08529	2.63104	3.15851	3.08854	2.50577	2.79497	2.61599	2.71635
PSMC4	7.77452	7.96004	7.65673	7.6692	7.64792	7.54969	7.82525	7.76062	8.24718	8.10382	8.12021	8.14796	8.26058	8.29488	8.34037	8.45506
MAN2B2	3.24492	2.89077	3.11127	3.239	3.30909	3.1166	3.22731	3.17383	3.94369	3.62064	3.54825	3.93583	3.70682	3.67439	3.54968	3.76179
CLDN11	0.939759	0.88002	0.29661	0.895684	0.497334	1.23725	0.99296	1.14383	-0.603905	-0.891225	-0.616963	-0.497739	-1.31706	-1.10317	-0.600296	-0.693833
SLC25A39	7.18232	7.08601	6.99089	7.00353	6.9804	6.89598	7.02736	6.97677	7.2757	7.09986	7.24974	7.29186	7.13209	7.07801	7.27953	7.44538
MVP	5.05294	4.81365	4.67474	4.9737	5.07698	4.82698	5.13584	5.00272	5.60726	5.36353	5.50059	5.4879	5.75461	5.96081	5.6121	5.80608
NUB1	4.95331	5.09268	4.85863	5.0397	4.90092	4.94741	5.16099	5.15016	5.33752	5.20635	5.46546	5.23754	5.54488	5.46234	5.60421	5.69619
PGM3	5.35987	5.24089	5.41719	5.23915	5.30604	5.26226	5.21528	5.21346	5.31124	5.75413	5.72851	5.32698	5.71508	5.68747	5.78172	5.66699
RWDD2A	2.6915	2.63097	2.27718	2.45036	2.14064	2.52158	2.47226	2.18352	2.25449	3.17578	2.65172	1.9584	2.36981	2.17382	2.44625	2.51366
CLK1	5.54201	4.72786	5.21437	4.83512	4.86395	5.94314	5.63555	4.99512	4.68391	6.08701	4.95806	3.7898	6.24782	6.5374	6.05468	5.8479
POLR3B	4.86102	4.73766	4.98633	4.76269	4.7071	4.89709	5.09374	4.9429	5.12766	4.99349	5.06255	5.13011	5.1841	5.04203	5.02499	4.98779
ANGEL1	4.12376	3.71867	3.94577	4.21385	4.27282	4.23902	4.20356	3.99759	4.85944	4.11082	4.0479	4.71563	3.5155	3.54546	3.45217	3.58604
RNF14	5.57655	5.89244	5.66801	5.54101	5.59471	5.71485	5.78663	5.77006	5.90068	5.79929	5.72681	5.72711	6.03215	5.84743	6.0048	6.28715
DNASE1L1	3.77108	3.71501	3.61594	3.69848	3.77611	3.38631	3.68719	3.68158	3.47353	3.41529	3.46532	3.49096	3.58929	3.95095	3.843	3.80689
DDX11	3.99473	3.56911	4.2524	4.29343	4.19514	4.21119	4.23251	4.0749	3.99524	4.42757	4.39007	3.95214	4.02269	3.53524	3.55249	3.66564
HEBP1	4.71401	4.67682	4.48653	4.53808	4.73949	4.29817	4.65461	4.71273	4.52468	4.68177	4.84863	4.63791	5.19449	5.22281	5.27363	5.38066
GPRC5A	6.75352	6.81098	5.88161	6.3361	6.61771	6.14331	6.27368	5.97034	7.34593	7.12101	7.30387	6.89701	8.66926	9.16202	8.56093	8.44324
MAMLD1	0.476976	0.0195114	0.710928	0.633917	-0.0243192	0.443892	0.642963	0.00830857	0.889289	0.345649	-0.00820853	0.374905	1.37095	1.69787	1.16238	1.24268
CD6	1.62347	1.25293	1.78508	1.4984	1.35876	1.45963	1.74948	1.67477	2.33257	1.81628	1.9591	2.48364	2.10066	1.87808	1.82567	1.8911
TACC3	3.63205	3.11036	3.51642	3.42154	3.70864	3.45948	3.60315	3.4694	4.11091	4.08023	3.77831	3.84421	4.16271	3.51332	3.81816	3.9295
UFL1	5.50191	5.65393	5.46754	5.40802	5.4619	5.64948	5.45695	5.50778	5.37375	5.65046	5.63223	5.432	5.40792	5.32247	5.45555	5.38591
POLA2	3.11357	2.89497	3.56704	3.29028	3.05468	3.42787	3.10029	2.9574	3.16215	3.05944	3.62302	3.29413	2.65624	2.23186	2.91046	2.91241
ZC3H3	5.28985	4.94431	5.27654	5.42585	5.49916	5.22077	5.18329	5.28114	5.51232	5.55784	5.51833	5.4112	5.82965	5.74157	5.68199	5.6976
CAPN1	8.52378	8.31543	8.3063	8.37443	8.42574	8.04588	8.44139	8.31825	8.54833	8.10971	8.47903	8.66588	8.22504	8.37432	8.20548	8.50783
ACP3	2.21492	2.69208	1.48763	2.21967	1.93227	2.64521	2.48338	2.52545	4.80191	3.34113	3.90958	4.72074	3.55835	3.77448	3.89408	4.24883
MDH1	7.25592	7.39989	7.28621	7.09126	7.29925	7.55224	7.2783	7.12281	7.70251	7.36921	7.19196	7.62732	6.91825	6.86181	7.10626	7.0317
SLC30A9	6.96898	7.12531	7.01518	6.9469	6.9442	6.98265	7.03257	7.06232	7.16433	6.70589	6.86649	7.4049	6.37419	6.51423	6.72523	6.75138
MTMR11	1.7386	1.60326	1.57502	1.41683	1.30204	1.42759	1.14058	1.33211	0.914899	1.22649	1.14264	0.469952	0.479809	0.410104	-0.14468	0.169793
COX15	5.61225	5.7415	5.75841	5.54873	5.59978	5.57069	5.47668	5.53296	5.42429	5.75589	5.60666	5.52083	6.12563	6.01303	6.19711	6.08931
CCDC88C	3.95376	3.1252	3.6961	3.90104	3.89908	3.76545	3.89689	3.654	3.77914	4.3881	4.26286	3.78693	4.22094	3.7194	3.66252	3.89306
YAF2	3.33184	3.71828	3.48669	3.24845	3.29463	3.69314	3.68238	3.75266	3.68517	3.91245	3.68367	3.47578	4.21655	4.10138	4.56098	4.19197
ZMYND11	6.73803	6.78701	6.81133	6.81262	6.78349	6.8377	6.92061	6.9277	6.70266	6.61767	6.72383	6.82618	6.47056	6.30709	6.48817	6.61334
DPEP1	3.35368	3.0442	2.78457	3.15596	3.12521	2.80346	3.37772	3.05699	2.8665	2.40445	2.68701	3.01692	3.15616	3.0837	3.06859	3.10416
BID	4.47591	4.70838	3.92954	4.20305	4.33087	4.40698	4.53962	4.13832	4.93928	4.72078	4.52902	4.76357	5.23825	5.45791	5.39804	5.32065
MATR3	8.76313	8.89278	9.03678	8.90705	8.82119	8.89781	8.93288	8.93365	9.10703	9.06475	8.9405	9.02175	8.91437	8.71858	8.82253	8.84593
XYLT2	5.35897	5.01377	5.47703	5.34216	5.41588	5.11529	5.16789	5.05377	5.47619	5.57242	5.46139	5.69715	5.95966	5.94226	5.71526	5.98699
RGPD5	4.90915	4.2605	4.299	4.97257	4.11507	3.95993	5.22134	4.71777	4.16231	4.80212	4.91719	4.85961	5.02165	4.60796	3.81564	4.87469
NUDCD3	4.94853	4.73927	4.9377	4.94395	4.8817	5.02177	4.9827	4.8228	4.80533	4.3725	4.57307	4.80213	3.8155	3.65907	3.55637	4.08834
CHDH	3.00382	2.71842	2.94626	3.20052	2.67497	2.91749	3.01416	3.06633	2.08435	2.38126	2.7749	2.07383	1.18539	0.880772	1.47644	1.83072
GLT8D1	4.0901	4.13246	4.18237	4.20549	4.29742	4.07837	4.14433	4.06807	4.05153	3.90705	3.98523	4.04016	3.795	3.77164	3.68406	3.78318
ATP2C1	7.88627	7.91519	7.91788	7.91681	7.91321	7.99175	8.03695	7.99837	7.95038	7.61518	8.01827	7.89824	7.5803	7.73704	7.77318	7.5785
IGF1	4.06604	4.60627	4.60199	4.38449	4.44219	5.22077	4.95305	4.80897	4.62701	3.8406	4.06785	5.5769	3.34124	3.5201	3.77865	3.8582
RALBP1	6.95773	6.97395	7.09249	6.9849	6.98977	7.15803	7.19209	7.13006	7.07379	7.29315	7.23729	7.14482	7.50295	7.44841	7.42623	7.37776
RUFY3	3.94659	3.48499	4.17772	4.15607	3.75514	4.10141	4.32802	4.30325	4.33376	4.37438	4.097	4.38102	4.44424	4.19147	4.43231	4.43439
WWTR1	6.63182	6.75878	6.71522	6.8504	6.76089	7.03843	6.93736	6.93822	7.19764	7.2765	7.35412	7.04194	7.35735	7.21346	7.32799	7.3727
AGPS	5.79912	6.03748	6.16003	5.97138	5.83346	6.10962	5.98327	5.96971	5.61647	6.15306	6.03752	5.5427	5.99989	5.75677	5.89031	5.78438
STEEP1	3.34267	3.6776	3.03113	3.40859	3.51831	3.44354	3.58213	3.47291	3.80278	3.62037	3.79782	3.76501	3.72843	3.77633	3.79263	3.91484
TTC27	4.56285	4.68686	4.53092	4.64224	4.48314	4.60629	4.61729	4.78515	4.92989	4.78991	4.8595	5.03231	4.9	4.87174	4.96213	5.10501
ZNF582	0.697942	0.179785	0.761479	0.797545	0.799933	0.906124	0.929452	0.902831	0.472816	0.0250116	0.547033	0.529988	0.592701	0.549591	0.713225	0.540312
PHLDB1	5.62299	5.15549	5.68284	5.8616	5.74849	5.7428	5.7549	5.55494	5.03581	5.42715	5.3078	5.06692	4.50138	4.19785	4.43048	4.74499
MARCO	-0.025786	0.253704	-0.286912	-0.0106183	-0.0734851	-0.462641	0.0662674	-0.552596	1.21208	0.139993	0.825578	0.529959	1.41767	1.87808	1.3435	1.28829
PRDM11	4.46926	3.57785	4.36511	4.49501	4.295	4.55528	4.51278	4.16896	4.14918	4.36267	4.24165	4.27756	4.04363	4.06463	3.82372	3.99973
SYT13	4.26162	3.89614	4.04628	3.72922	4.0212	3.89418	3.93783	3.54809	3.13042	3.11616	3.02701	3.35235	3.17442	3.13334	3.04974	3.02105
CD74	5.69889	6.07492	5.37317	5.67773	5.52519	5.47226	6.33626	5.74195	7.08639	6.51713	6.68991	6.99645	7.67409	7.78479	7.99103	8.17145
ZRANB1	6.11784	5.9869	6.18585	6.19764	6.12758	6.30674	6.25016	6.28396	6.284	6.29311	6.21624	6.18957	6.1379	5.94634	6.14531	6.07898
NCDN	3.58051	3.41019	3.60214	3.76592	3.91492	3.68299	3.53541	3.66632	4.45	3.96535	4.03808	4.36257	4.22314	4.18721	3.82095	4.13901
ADGRA2	1.65899	1.14052	1.32908	1.31244	1.71784	0.951918	1.22239	1.34749	0.725274	-0.0999329	0.87537	0.469922	0.972402	1.53281	0.736979	1.0793
ZFP64	5.08099	4.90327	5.03338	5.0492	5.06467	4.96008	5.08648	4.99513	5.13857	5.28342	5.12306	5.09327	5.17166	4.94685	5.1997	5.29388
MNAT1	5.00712	5.05182	4.89305	4.81457	4.91674	4.77343	4.86452	5.0325	5.05754	4.66266	4.96099	5.11793	3.88087	3.78581	4.26675	4.33104
SAMD4A	2.21491	1.9751	2.15013	2.50665	2.1298	2.85245	2.93548	2.67321	3.11874	3.21998	3.43659	2.91367	3.14232	3.18989	2.91045	3.28753
RUNX3	4.24808	3.72803	4.33621	4.26015	4.18955	3.2691	3.16661	3.78127	4.401	4.31859	4.13583	4.2555	4.38473	4.254	4.11412	4.40018
MRE11	5.50191	5.57683	5.72961	5.593	5.60646	5.79713	5.75834	5.50778	5.2857	5.74961	5.80598	5.4112	4.80653	4.78263	4.55096	4.9036
PLEKHB1	5.25546	5.0362	5.3691	5.06803	5.1272	4.9275	4.95105	5.17947	4.8375	3.98089	4.09175	4.97676	4.11389	4.05997	4.11638	4.13694
SERPINB1	6.06266	6.26509	5.6345	5.92271	5.90343	5.71983	6.00173	5.95661	6.47792	6.26972	6.18425	6.30563	6.63367	6.67066	6.78057	6.92204
SPAST	5.60338	5.71654	5.67297	5.60594	5.6316	5.78136	5.81547	5.61101	5.5557	5.69188	5.47861	5.47559	5.56491	5.40745	5.61707	5.57414
NRXN3	3.81897	3.84025	4.16839	4.12044	3.99162	3.84649	3.41299	3.78974	3.86047	3.20689	3.64831	3.90782	3.62291	3.70754	3.48101	3.67288
OSBPL5	2.87384	2.31431	2.45664	2.75254	3.01194	2.51396	2.61035	2.46324	3.02189	3.29223	3.10212	2.90234	3.47244	3.48924	3.13267	3.32449
AQR	6.5624	6.56824	6.77949	6.66058	6.51179	6.73545	6.80808	6.74912	6.63882	6.8195	6.83223	6.67527	6.91926	6.66951	6.71143	6.56552
CPS1	3.33916	3.20656	4.0309	3.38341	3.35161	3.74933	3.38957	3.35224	4.68211	4.14131	4.11266	4.96865	3.16987	2.57748	3.80417	3.29127
FHL1	-0.566759	0.356492	-1.2826	-0.426285	-0.542081	-1.04722	-0.0772362	-0.245054	1.17016	0.685598	1.25498	0.374905	2.12867	1.70705	1.46195	1.31752
RTF2	6.30797	6.44469	6.30127	6.27317	6.28678	6.29255	6.38667	6.29942	6.40524	6.44255	6.43871	6.41614	6.38892	6.29827	6.47663	6.48657
NLRP2	5.38921	4.92743	5.42697	5.31652	5.3012	5.24853	5.38031	5.29707	5.94717	5.61026	5.74784	5.84775	5.64471	5.69868	5.54992	5.75826
SLC45A4	6.33658	6.14822	6.17525	6.28701	6.50814	6.20844	6.17953	6.09352	6.41481	6.52156	6.49615	6.26922	6.7029	6.51722	6.44737	6.58583
RNF10	6.92984	6.80292	6.88372	6.83948	6.97285	6.89047	6.97472	6.79649	7.20185	7.18293	7.19226	7.0826	7.34295	7.23013	7.21703	7.28519
ZNF839	2.6915	2.09053	2.53135	2.7919	2.61416	2.67282	2.81758	2.78481	2.72165	2.61787	2.61555	2.74659	2.10067	1.95035	2.20358	2.21618
ZDHHC6	5.31233	5.38868	5.30876	5.15738	5.204	5.37055	5.50542	5.2941	4.93303	5.04849	5.34361	4.81123	4.83407	4.76402	5.22931	4.9634
GRAMD1B	1.92519	1.75096	1.98976	2.02423	1.82904	1.963	2.14871	1.96149	1.91701	2.01012	1.74812	1.80586	2.15683	2.08488	1.73421	2.04959
RNH1	5.71515	5.71327	5.60711	5.79939	5.80144	5.81737	5.7434	5.58284	5.90867	5.96442	5.74534	5.83443	6.20526	6.09355	5.94742	6.0704
NDUFS1	7.82961	7.87751	7.93485	7.82869	7.84725	8.1806	7.99853	7.90468	7.73548	7.87188	7.74788	7.80375	7.77361	7.52585	7.60165	7.47321
RB1CC1	6.66822	6.56959	6.79171	6.74321	6.74191	6.80845	6.80863	6.77496	6.93009	7.07267	7.01341	6.7584	6.85564	6.54168	6.65838	6.7257
ERP44	6.20861	6.30421	6.06259	6.03972	6.03827	6.16474	6.26002	6.25778	6.3494	6.26549	6.54312	6.32377	6.30699	6.4586	6.5129	6.55039
ALAS1	5.07771	5.03095	4.87881	4.97847	4.89134	4.86004	4.98661	4.8433	5.52277	5.32553	5.33029	5.65312	5.39532	5.44368	5.60985	5.61199
BIRC3	0.278164	1.17897	0.547688	1.19991	0.498613	1.41125	1.3492	1.09742	3.47783	3.28851	3.32006	3.07349	4.25779	4.41409	4.25446	4.51813
AKAP11	5.75604	5.53204	6.0126	5.75527	5.70996	5.95445	5.80666	5.68933	5.48373	5.76611	5.63675	5.45444	6.01516	5.71807	5.58471	5.51622
GLRX2	2.96178	3.28797	2.98932	3.12548	3.01194	3.33106	3.28557	3.08939	3.42534	3.73786	3.58612	3.18038	3.96978	3.5201	3.681	3.57812
SNAPC1	2.83	2.93851	3.06034	2.49051	2.65225	2.9073	2.62737	2.64312	2.67953	2.99952	2.43304	2.39335	2.57378	2.45147	2.27042	2.71679
DERA	3.89788	4.22035	4.05645	3.77903	4.01827	3.97957	3.98937	3.83956	4.2855	4.40926	4.17114	4.40125	4.39838	4.45193	4.62762	4.56984
STRAP	6.93588	7.02135	6.82848	6.75612	6.85463	6.60179	6.73969	6.81183	6.72776	6.86235	6.81599	6.74184	6.82852	6.92851	6.9841	7.04117
DEF6	2.52185	2.1591	2.27718	2.43386	2.42357	1.82199	2.30709	2.3452	2.30379	2.60459	2.50127	2.40567	2.88397	2.65344	2.58353	2.71607
GCLM	2.82256	2.5744	2.29445	2.67045	2.79605	3.07064	2.87774	2.57858	3.11322	3.41148	3.11255	2.86204	3.76218	3.28479	3.26109	3.4502
UBR2	6.5252	6.47038	6.74536	6.77874	6.6936	6.84986	6.78078	6.55442	6.64694	7.0076	7.13241	6.54948	6.62498	6.54373	6.65057	6.54688
DEPDC1	4.93651	4.89462	5.30877	4.93954	5.04599	5.42535	5.20526	5.00486	5.5506	5.32855	5.22738	5.34691	5.24795	4.47133	5.15189	4.97739
CCDC28A	1.96356	1.93072	1.98976	1.83623	1.89442	1.82215	1.93886	1.79188	2.0616	2.40445	2.69396	1.65565	2.51296	2.0477	2.73283	2.68827
RRAGD	5.00942	4.60097	5.00743	4.66715	5.06892	4.83887	4.59954	4.66132	3.13517	3.1255	3.05968	3.62775	3.73477	3.78582	3.73508	3.68997
HSF2	3.04019	3.00728	2.96795	2.94522	2.89538	3.00155	2.8693	2.76203	2.75038	2.88843	2.71462	2.67527	2.77463	2.51757	2.709	2.7816
PHF20	6.42476	6.24484	6.53353	6.45426	6.51231	6.60224	6.58591	6.42123	6.14004	6.51713	6.35356	6.27745	6.38695	6.13899	6.28363	6.24873
NR1H3	2.78555	2.7053	2.44124	2.60566	2.6675	2.73962	2.43844	2.80725	2.24442	2.76846	3.11772	2.57908	2.55538	2.5445	3.15929	2.87922
TYMP	0.0828031	0.101873	-0.508585	0.0770406	-0.226009	0.103317	0.602836	-0.552539	0.357487	0.468084	0.180284	0.469891	1.01309	0.3679	0.736979	1.46054
NCAPH2	3.93215	3.75374	4.03091	4.03282	3.99759	3.77504	4.0836	3.85311	3.83722	4.11344	4.146	3.97416	3.9084	3.78299	3.82925	3.99056
TOMM34	5.4454	5.54682	5.4902	5.38461	5.3718	5.44447	5.55889	5.46697	5.361	5.84662	5.78088	5.37993	5.49854	5.23836	5.25627	5.40243
SEC63	6.8849	6.88292	6.74064	6.74864	6.77999	6.77457	6.84027	6.78414	6.51706	6.31983	6.49812	6.56658	6.60488	6.62193	6.71852	6.55621
KPNA6	7.14413	7.01073	7.20098	7.14955	7.25014	7.23848	7.16519	7.24407	7.16232	7.33172	7.26878	7.23776	7.49368	7.31397	7.26249	7.26383
RTEL1-TNFRSF6B	0.509973	-0.396278	-0.903555	1.26075	0.577714	0.231872	0.646959	0.211392	0.657466	1.43376	1.09354	-0.10063	0.0485081	-0.278104	-1.38704	-0.38131
FAS	1.64725	2.18802	0.363594	1.25727	0.853524	1.65225	1.98647	1.73449	3.17281	3.47492	3.30651	2.12339	4.08281	4.425	4.19352	4.10118
RNASET2	5.76488	5.60478	5.92522	5.71233	5.90505	5.8699	5.599	5.60861	5.43367	5.27556	5.0272	5.62327	5.12079	5.46533	5.29378	5.37405
CD44	3.12729	3.76326	1.6839	2.75918	2.44116	3.1316	3.46433	2.79606	3.87685	2.34975	3.09688	2.72749	4.90547	4.86906	4.46823	4.27739
KCNG1	2.68578	2.55991	2.44122	2.47474	2.37858	2.02858	2.23007	2.19207	2.45111	2.05964	2.46921	2.38956	2.54137	2.41913	2.61599	2.8338
AGPAT4	1.00442	0.712715	1.2952	1.23842	0.955082	0.858828	1.02374	0.725735	0.506897	1.48035	1.6797	0.587626	1.22096	1.51931	1.38919	1.33248
BTN3A1	4.91887	4.64252	4.76473	4.67814	4.71608	4.57215	4.7479	4.53754	4.55347	4.99812	4.95759	4.35448	5.15502	5.34569	5.11926	5.20461
MIPEP	4.91588	5.00711	4.97834	4.95555	4.71978	4.93179	5.10457	4.85007	5.53107	5.20415	5.45014	5.59194	4.96042	4.93799	5.07127	5.12819
PRKCH	3.24492	2.98574	2.99988	3.07319	3.28978	3.31363	3.23391	3.05496	3.82714	3.53918	3.65901	3.45657	4.02866	4.00528	4.01559	4.04028
IFNGR1	4.36917	4.61155	4.20081	4.20549	4.39327	4.59731	4.78597	4.49855	5.16282	5.23574	4.93482	4.78836	5.48123	5.47464	5.57568	5.68131
B4GALT7	3.47155	3.45004	3.51643	3.55335	3.68296	3.42741	3.34155	3.41566	3.5118	3.24592	3.36432	3.56815	3.25381	3.10195	2.91045	3.4095
SH2D2A	2.05527	1.75096	1.65742	1.11969	1.41331	0.475592	0.862985	1.46503	1.96684	1.29424	1.12218	2.1713	2.43939	2.5445	2.38743	2.43474
VRK2	3.92244	4.10527	3.75342	4.1075	3.77958	4.27584	4.16171	4.19471	4.43016	4.54065	4.3882	4.29497	4.71129	4.37148	4.46468	4.63895
VEZT	7.03523	7.18822	6.95875	7.0004	6.90588	7.11811	7.1959	6.97057	6.72867	6.90599	6.76324	6.89094	6.67552	6.76421	6.85097	6.8264
BRD9	4.92261	4.25143	4.63296	5.19365	4.82378	4.90475	5.03291	5.06275	5.42362	5.13751	5.26783	5.08787	4.55477	4.47707	4.20119	4.61234
SNX1	5.95309	5.83716	5.81584	5.86391	6.02663	6.01773	6.0613	5.85999	6.34996	6.04778	6.20082	6.09445	6.12006	6.07854	6.10176	6.18434
TBPL1	3.82669	4.22265	4.04117	3.98399	4.01532	4.0416	4.09448	4.05874	4.46897	4.55272	4.3838	4.12519	4.1894	4.2328	4.45021	4.21176
ARNTL2	0.117256	0.861983	0.29661	0.311687	0.239953	0.906124	1.27446	0.653286	2.13971	2.09809	2.15325	1.82097	2.60338	2.20792	2.65392	2.3002
BCLAF1	7.1847	7.28977	7.21034	7.24604	7.16658	7.44588	7.44057	7.34965	8.38775	6.80113	7.65537	7.93139	5.71272	5.89238	5.62614	5.97713
SLC39A9	6.77492	7.05598	6.96011	6.82018	6.82433	6.9854	7.01115	6.91355	7.26857	6.77683	6.96248	7.08698	6.79426	6.80794	6.94671	6.8733
ANK1	2.95227	2.58875	2.4719	2.90391	2.67497	2.64521	2.53764	2.51186	1.29243	1.89479	2.59341	1.69552	1.46291	0.837866	1.21407	1.11347
TFB1M	3.16882	3.06789	3.16598	2.74471	2.89273	3.08393	3.10372	2.88007	3.55539	3.57072	3.19431	3.42352	3.10263	3.01455	3.03612	3.34257
RABEP1	5.9254	5.80755	5.82628	5.96062	5.97619	5.94032	5.89349	5.89051	5.86991	6.07332	5.90293	5.98076	5.92368	5.73282	5.83566	5.8352
HMGB3	5.48799	5.40803	5.34029	5.47201	5.37827	5.73872	5.7629	5.33713	5.69987	5.78391	5.29299	5.82022	5.53697	5.26996	5.64871	5.48717
NUP160	5.59347	5.44696	5.5363	5.71489	5.61326	5.82969	5.76972	5.66651	5.51442	6.01489	5.95598	5.55629	6.23926	6.01328	6.02001	5.73856
BAK1	5.72631	5.58308	5.46945	5.36948	5.58969	5.31353	5.4611	5.45276	5.72176	5.48897	5.50944	5.56347	5.71429	5.86005	5.67124	5.89047
IKZF2	5.28133	5.40702	5.73278	5.48408	5.46513	5.74199	5.49174	5.40121	6.14883	6.18856	6.36559	6.16598	6.21848	6.03182	6.11088	6.10639
GRN	7.44305	7.31314	7.44059	7.34633	7.51963	7.07769	7.45827	7.35918	8.18736	7.85655	8.09301	8.21006	8.63723	8.77111	8.56508	8.6815
FAM13B	5.87533	5.85285	5.79477	5.82412	5.82258	5.89342	6.14847	6.00896	6.48275	6.45832	6.36067	6.29432	6.51424	6.38236	6.30663	6.46152
ARHGAP31	-1.01171	-1.74168	-1.50356	-0.842162	-2.37629	-1.7246	-0.597043	-2.35242	0.472816	-0.144107	-0.2537	-0.497739	1.61768	1.5462	1.21407	1.31791
CENPQ	3.36805	3.2112	3.45632	3.42572	3.17343	3.43146	3.4755	3.31358	2.93694	3.79454	3.55208	2.83254	3.14232	2.635	3.43455	3.45354
SARS1	6.3416	6.49536	6.13987	6.13781	6.20345	6.01098	6.12207	6.11616	6.11056	6.0697	6.04229	5.9988	6.37073	6.40779	6.43471	6.51965
RANBP3	4.9545	4.83267	4.96222	4.97989	5.02872	4.89706	4.93698	4.83245	5.09709	5.09199	5.17369	5.09576	4.90137	4.99279	4.88848	5.16838
ARID4A	4.27694	3.67521	4.29391	4.17604	3.9461	4.34378	4.12318	4.0158	4.20733	4.20341	4.38605	4.04531	3.98432	3.94711	3.6932	3.92228
EIPR1	4.94374	5.14217	4.981	4.87232	4.8817	4.89416	4.8751	4.83377	4.72437	4.8247	4.78329	4.91337	4.97481	4.85166	4.9043	5.16329
PNPLA6	4.47757	4.12016	4.40937	4.46082	4.41571	4.36529	4.07629	4.38569	4.13017	4.20653	4.61214	4.12533	4.14893	4.05296	3.89672	4.08834
IFT88	3.94898	3.93317	4.07654	4.18838	4.07012	4.21845	4.11249	4.19683	4.33139	4.26259	4.42837	4.41724	4.09484	3.89449	4.11411	4.16166
ALG1	4.25571	4.30073	4.06653	4.28035	4.23773	4.18493	4.47624	4.30718	4.84218	4.7926	4.8533	4.69311	4.96173	4.91944	5.06296	5.00838
ZCCHC8	5.23502	5.24316	5.14706	5.27431	5.213	5.24856	5.32429	5.15672	4.99287	5.2173	4.90216	5.02058	4.99678	4.48706	4.85901	4.91212
ABCF2	3.73636	3.69306	3.89853	3.6719	3.77251	3.83854	3.61646	3.64929	4.06625	4.25943	4.20876	3.91811	4.41223	4.38347	4.29059	4.3126
CHPF2	4.18451	3.78211	4.04628	4.15103	4.20509	4.23706	4.13026	4.11378	4.82066	4.13901	4.3666	4.51146	3.91926	3.93577	3.41627	3.80427
FUT8	4.55815	4.54685	4.84698	4.5284	4.59356	4.69478	4.25538	4.7992	3.19389	3.09256	3.35996	3.84421	2.21087	1.90769	2.86805	2.81833
UBA6	5.84095	5.88664	5.95811	5.90562	5.9526	6.07382	5.94863	6.024	6.084	6.36391	6.26177	6.08575	6.30286	6.15219	6.09947	6.17325
GAB2	7.82147	7.61258	7.67539	8.00231	8.03291	7.71816	7.56306	7.84875	7.64652	7.2615	7.62977	7.64185	7.32317	7.07425	7.1963	7.35874
ATP6V0A1	5.79314	5.69597	5.98228	5.77505	5.70997	5.86602	5.93049	5.75572	5.6776	6.2002	6.30442	5.96929	6.21576	6.29038	6.21287	6.15028
PIAS1	6.53	6.7956	6.7633	6.71832	6.59182	6.89707	6.86544	6.79755	6.73271	6.86478	6.87989	6.7442	6.94969	6.85206	7.03499	6.86705
SLC4A7	5.55864	5.5376	5.79932	5.46695	5.36489	5.47912	5.33352	5.47837	3.62862	4.74065	3.96525	4.22177	4.73301	3.95095	4.68065	4.31274
APBA2	3.5493	3.02322	3.27681	3.24374	3.46786	2.91171	2.95157	2.97019	2.55249	2.61787	2.72145	2.73389	2.58978	2.30562	2.44625	2.54532
MAP2K3	5.2073	4.81446	4.96761	4.95699	5.09003	4.86304	4.97682	4.84601	5.15478	5.34264	5.15617	4.94542	5.62919	5.51689	5.38306	5.46086
TMSB10	8.49919	8.70028	8.44033	8.28975	8.417	8.14915	8.52168	8.38081	8.99244	8.66572	8.84684	8.6892	8.91422	9.13277	9.21606	9.27412
ASTE1	3.11029	3.1252	3.29409	2.86137	2.91444	3.19487	3.32314	3.03815	3.68924	3.60739	3.52504	3.43711	3.82708	3.8787	3.78151	3.80165
RNF19A	6.39873	6.44694	6.43088	6.57198	6.60848	6.76622	6.75237	6.77958	6.98741	6.87934	6.844	6.63697	6.97987	7.11863	6.94512	7.03922
PEX3	3.70466	3.74415	3.45632	3.51858	3.79334	3.83122	3.59292	3.58101	4.58574	4.65784	4.50349	4.58935	4.56848	4.53988	4.52731	4.76125
GABARAPL2	5.65852	5.7929	5.74853	5.62513	5.58384	5.85477	5.87043	5.76721	6.17226	6.07211	6.01061	5.98411	5.92572	5.842	6.08624	6.07907
SH3YL1	6.01949	6.06404	6.01911	6.01638	6.0462	6.08478	5.96556	5.99314	5.78305	6.15534	6.12887	5.73032	6.06248	6.01989	6.13231	6.03181
FAM136A	6.04264	6.07428	5.91688	5.97209	6.08382	6.09183	6.1024	6.01017	6.29619	6.23511	6.04025	6.22677	6.10533	6.11561	6.38483	6.1636
VCL	8.75402	8.55423	8.82419	8.75074	8.73718	8.7605	8.81273	8.67884	8.8858	8.52658	8.73466	8.95083	8.08641	8.11508	8.09219	8.19758
DEPDC1B	2.36583	2.27934	2.487	2.14059	2.45857	2.51397	2.52695	2.31457	3.22493	2.86633	2.57846	2.83254	2.09108	1.66142	2.21208	2.3002
DAPK2	0.395101	0.253704	0.903347	0.513518	0.530585	-0.047795	0.475109	0.256695	0.208632	0.176369	0.384596	0.0453195	-0.00393523	-0.443602	0.13107	0.514956
NSMAF	5.76489	5.77026	5.80234	5.76355	5.64211	5.74199	5.85341	5.8438	5.66067	5.76909	5.89316	5.89132	5.09587	4.99402	4.9809	5.39115
ADSS2	6.27783	6.37837	6.24908	6.33221	6.2585	6.28031	6.30218	6.31124	6.05621	6.22809	6.10429	6.15113	6.23925	6.2485	6.37162	6.33774
TIMP2	8.16588	8.20183	8.05402	8.11036	8.25453	8.0657	8.20107	7.99897	8.20871	8.25922	8.46981	8.1723	8.96645	9.03897	8.80809	8.80913
RFC1	6.25335	6.11079	6.25129	6.26911	6.24854	6.19838	6.26083	6.30977	5.97256	6.44349	6.33921	6.25428	6.35481	6.20959	6.24065	6.33548
TBC1D23	6.13012	6.38044	6.15885	6.16492	6.19505	6.19422	6.3477	6.18363	6.4806	6.61439	6.73697	6.28291	6.64925	6.74801	6.88459	6.76488
CUL3	7.08358	6.93359	7.03586	7.05726	7.01076	7.1757	7.28126	7.1963	7.19828	7.26135	7.23571	7.20281	7.27725	7.08328	7.31353	7.18165
ZZZ3	5.90829	5.88373	5.92384	5.77587	5.78773	5.95444	6.07971	5.85327	5.97484	6.12716	5.9639	6.03615	6.29138	6.11668	6.16824	6.19087
USP2	3.08004	3.36086	3.25051	3.68112	3.33758	3.5883	4.14432	3.92154	3.05105	3.10205	3.24629	2.83848	3.385	3.59609	3.24047	3.37821
CASR	-0.411349	-0.160819	0.152524	0.77153	-0.348107	1.30941	2.17635	-0.199615	1.33099	-0.144107	0.747512	2.30617	-0.178263	-1.48366	0.0192777	-0.240878
TUBG2	3.08212	2.74755	2.72754	3.25313	2.83613	2.97999	2.75901	2.96484	2.48514	2.4471	2.51362	2.77613	1.60535	1.86383	1.81226	2.05047
RPL26L1	4.23629	4.42602	4.25906	4.09701	4.21511	4.13899	4.18562	4.20101	5.08173	4.64958	4.75861	4.86319	4.18535	4.24352	4.3653	4.70623
NSUN2	7.34242	6.98993	7.18684	7.26359	7.34412	7.12905	7.31178	7.23437	7.76347	7.59957	7.73128	7.59673	7.49164	7.55677	7.55501	7.75148
FBXO42	4.34029	4.03101	4.20081	4.52257	4.58567	4.40698	4.45472	4.23663	4.60554	4.56143	4.71143	4.57873	4.68288	4.49572	4.61646	4.75179
MFAP3	5.89283	6.05374	5.94449	5.92861	5.95796	6.01098	6.01518	5.91461	6.00892	6.26814	6.03066	5.82472	6.20581	6.08784	6.08566	6.00759
MRI1	3.106	2.89626	3.58119	3.35099	3.16285	3.344	3.24046	3.13	3.11874	3.77094	3.30197	3.03775	3.73477	3.61527	3.77865	3.6786
METTL1	4.24224	4.23639	4.12561	4.21517	4.0212	4.0732	4.47155	4.53932	4.58774	4.08502	4.45317	4.87627	4.51935	4.64006	4.77258	4.82969
AGA	2.62721	2.81923	2.6299	2.60567	2.76163	2.48311	2.74562	2.75627	3.47353	3.02435	2.58595	3.69158	2.89509	3.11099	3.01616	3.08706
PI4K2B	3.80846	3.72479	3.80253	3.56854	3.8036	3.92608	3.91341	3.61001	3.78609	4.49096	4.04356	3.96059	4.46848	4.4086	4.67143	4.44618
BOD1L1	4.84441	4.4617	5.00218	4.93225	4.93705	5.07318	5.00599	4.80897	4.61924	5.02998	4.88403	4.59112	4.85826	4.41774	4.24206	4.44282
MAT2B	5.78914	6.12255	5.82331	5.84844	5.89865	6.01571	5.90903	5.87865	6.10779	6.21448	6.22323	5.81646	6.31216	6.12065	6.42011	6.31955
EDC4	4.58114	4.0439	4.37554	4.61623	4.62916	4.57695	4.64174	4.61743	4.83154	5.04387	5.02036	4.64078	4.90224	4.7874	4.46436	4.60406
TRIO	7.46076	6.58354	7.26557	7.49011	7.52376	7.69078	7.54529	7.2185	7.54869	7.95569	7.87149	7.4089	7.07583	6.8041	6.61578	7.05002
CLEC16A	5.08643	4.80528	5.04107	5.24625	5.39118	5.3779	5.26439	5.09766	5.488	5.21184	5.26641	5.44082	5.03599	4.92907	4.82062	5.00155
CDH1	8.95579	9.03082	8.97455	8.97702	8.91834	8.84863	8.86568	8.90401	8.75465	8.64802	8.76831	8.83754	9.05195	9.16209	9.02238	8.93119
MTREX	4.964	5.09896	5.19613	4.99964	5.12584	5.10012	5.19177	5.21031	5.14535	5.03122	5.28495	5.07701	4.62972	4.66928	4.69132	4.7985
DNAH5	2.87886	2.33148	2.92424	2.99103	2.50955	3.19009	3.24699	2.80167	3.05105	3.12083	3.33793	3.10837	3.12365	3.00832	2.9768	3.18274
ZFYVE16	5.09077	4.82966	5.27871	5.18227	5.02289	5.16354	5.29937	5.1056	5.30762	5.42903	5.24763	5.30781	4.74832	4.46256	4.60521	4.69224
RIPOR1	5.55942	5.43807	5.42113	5.73775	5.56389	5.51197	5.59389	5.6565	5.78995	5.59022	5.70976	5.97672	5.66835	5.66463	5.66893	5.85744
RAI14	9.179	9.12353	9.40325	9.27703	9.23622	9.26274	9.40805	9.26775	9.5094	9.50706	9.73235	9.63449	9.09511	8.99914	9.12964	9.28833
PNKP	3.96326	4.10776	4.04628	4.05455	4.03866	3.97957	4.03914	4.0328	3.90906	3.53918	3.66256	4.02198	2.78655	2.94908	2.92604	3.01202
PHLPP2	2.6915	1.96412	2.11168	2.49873	1.89442	2.66596	2.70826	2.57205	2.4511	2.2846	2.7749	2.37326	2.96492	2.46214	2.43903	2.39359
SPDL1	4.73911	4.70674	4.97834	4.55533	4.80556	4.85553	4.8856	4.69028	5.12217	5.2938	5.2214	5.06565	4.78739	4.25604	5.037	5.00838
STAU2	7.13683	7.33946	7.39703	7.18001	7.22174	7.25655	7.26254	7.3068	7.23038	7.58503	7.40491	7.26433	7.59184	7.43417	7.70838	7.57408
SLC66A1	2.19085	2.03921	2.13102	1.9908	2.27436	1.87065	2.03256	2.06751	2.53607	2.25087	2.13291	2.3317	2.36188	2.2576	2.12474	2.42115
CTNS	4.12013	4.19946	3.87319	4.26263	4.03866	4.02313	4.31564	4.14053	4.79502	4.73304	4.49757	4.75573	4.92312	4.8624	4.92254	5.01744
RTN4R	1.85546	1.40666	1.57502	1.45001	1.32121	1.49099	1.46577	1.33211	0.964796	1.15535	1.22178	0.980809	1.43291	1.1323	1.01472	1.53527
PHF23	5.5413	5.24769	5.2458	5.20675	5.11353	5.15009	5.35635	5.11911	5.6057	5.08362	5.42528	5.45638	5.41657	5.51689	5.62346	5.68557
INPP4A	4.8276	4.32479	4.70245	4.92342	4.91358	5.01639	5.00599	4.80619	5.17347	5.53963	5.3044	5.10195	5.03973	4.93163	4.74501	5.10288
RAB27B	4.14122	4.38153	3.44089	3.93659	3.69035	4.17083	4.37945	3.54142	4.49102	4.1111	4.12042	3.68499	5.25121	5.28303	5.06893	4.77199
PSMA4	6.60324	6.70833	6.60102	6.50547	6.48286	6.65251	6.802	6.71579	7.21449	7.26388	7.20662	7.12883	7.11211	7.1102	7.33506	7.33765
LSG1	6.39084	6.37475	6.33712	6.41278	6.38843	6.34556	6.59041	6.51109	6.65458	6.82417	6.77927	6.56839	7.01827	6.88241	6.98037	6.92746
PARP3	3.11455	3.20656	3.30266	3.08381	3.08657	2.79091	3.27282	3.19525	2.77855	2.20759	2.47728	3.2623	1.6177	2.49703	2.57044	2.84401
TNC	1.87574	1.67228	2.03156	2.02423	1.24304	1.44369	1.73095	1.59964	2.58476	3.29637	3.95949	2.69508	3.7409	3.39619	3.46332	3.56583
THAP3	2.44255	2.43837	2.22411	2.53784	2.44119	2.30047	2.38022	2.47029	2.02679	2.00001	2.1019	2.09386	2.23717	2.27379	2.22893	2.40743
TDP1	4.13492	3.9802	3.85584	4.11786	3.92747	4.18767	4.07994	4.03993	4.3385	4.66427	4.46947	4.38712	4.74221	4.49053	4.75669	4.67087
AIFM2	3.04019	2.53788	2.74743	2.70523	2.93943	2.46743	2.74563	2.64235	2.93694	2.68253	2.14312	2.74659	2.27149	2.42639	2.55716	2.86925
SPATA7	2.24638	2.33998	2.22409	1.90964	1.85555	1.94046	2.34412	2.09513	1.91701	1.59227	1.3681	1.94744	1.78145	1.44976	1.95283	2.03183
MED17	4.65272	4.73665	4.86047	4.89114	4.74032	4.91099	5.09555	5.01334	4.83845	5.24218	4.92864	4.72245	5.08866	4.80168	4.86061	5.02756
RETSAT	4.68846	4.8772	4.71212	4.62963	4.69614	4.50624	4.64475	4.7157	4.90135	5.35261	5.37533	4.87483	5.74287	5.88084	5.7242	5.79166
CAPG	6.15573	6.25556	5.84398	5.82333	6.09221	5.57918	5.9606	5.75211	6.25229	5.27286	5.50158	6.10623	6.1481	6.32763	6.13341	6.20134
AP2S1	4.78939	5.08384	4.78418	4.70887	4.85891	4.49855	4.67896	4.56916	5.25595	5.17411	5.18853	5.19061	5.29137	5.1468	5.52029	5.55871
ADAM28	3.42417	3.67857	3.86743	3.77903	3.43747	3.84041	3.77114	3.76703	3.73309	3.52867	3.57486	3.65497	3.21024	3.32807	3.20259	3.25344
BARX2	7.13476	7.09986	7.13805	7.13208	7.2746	7.12125	7.27071	6.93345	6.8331	6.81627	6.56177	6.62798	6.79204	6.75919	6.83352	6.70308
DCUN1D1	7.54184	7.84872	7.63232	7.60087	7.48233	7.72369	7.73923	7.73138	7.93416	7.95007	7.86224	7.9758	7.96167	7.98955	8.1688	8.07902
JADE2	5.26989	4.82965	4.86153	5.26502	5.19624	5.18167	5.21694	4.9057	4.99287	5.31435	5.12294	4.94128	5.605	5.53545	5.29279	5.49935
TRIT1	4.21863	4.31403	4.23699	4.19329	4.22301	4.17565	4.18571	4.31504	4.39647	4.14123	4.18107	4.50772	3.93005	4.09907	3.97871	4.28491
CUL7	6.36284	5.78865	6.35986	6.47959	6.47531	6.26561	6.28244	6.19435	5.79689	6.33855	6.40002	6.06497	6.58844	6.36445	6.27962	6.41431
CTNNA1	8.45778	8.28352	8.51889	8.49422	8.5471	8.53953	8.54107	8.49361	8.56952	9.03505	8.83352	8.65612	9.11289	8.82873	8.86319	8.79349
PHKA2	4.86483	3.99374	4.73759	4.97563	4.7919	4.71154	4.8236	4.6978	4.47173	4.05359	4.30207	4.3749	3.48712	3.40724	3.57297	3.49951
CNTLN	2.17457	2.35687	2.51674	2.14059	2.37858	2.23715	2.06249	1.98136	1.79819	2.26784	2.31536	1.98009	1.99164	0.922438	1.71041	1.48391
HSPA5	9.72209	9.73658	9.11588	9.5213	9.476	9.44053	9.5093	9.62696	9.34021	9.54352	9.89695	9.33337	9.57188	9.79721	9.66005	9.57968
DSG2	9.05923	9.27529	9.07134	9.03591	9.08331	9.16253	9.11629	9.0457	8.69204	8.57378	8.54446	8.75524	8.39969	8.45117	8.46983	8.42921
GEMIN8	3.17304	2.88468	3.14974	3.04089	2.97614	3.14152	2.91923	3.13445	3.59733	3.0878	3.37302	3.12306	2.65622	2.4408	2.67866	2.57629
OFD1	4.04607	3.58502	4.04629	4.35531	4.06445	4.36103	4.20931	4.22001	4.78464	4.33679	4.3796	4.42515	2.87848	3.06053	2.65392	3.09563
GPM6B	0.828441	1.54557	1.48763	1.2384	0.530585	1.23727	1.74948	1.11551	2.00311	1.70861	1.87592	1.34067	2.39338	2.18242	2.53022	2.23958
PREX2	5.94771	5.57773	6.31825	5.90935	6.24164	6.00963	5.24331	5.89183	6.61704	6.82273	6.71705	6.81039	5.813	5.74593	5.72272	5.86812
WDR37	4.2539	3.715	4.03605	4.2835	4.22556	4.3674	4.22923	3.83138	4.1192	4.59541	4.49359	4.18956	4.49958	4.26619	4.48235	4.58515
YTHDC2	4.01671	3.73451	4.26354	4.2462	4.15261	4.28481	3.89273	4.09567	3.45619	4.2218	4.34246	3.56457	4.11628	3.81369	3.90198	4.10118
CTPS2	4.24613	4.26571	4.37731	4.4362	4.30706	4.45548	4.35547	4.33834	4.21766	4.07301	4.33358	4.31856	3.64925	3.50647	3.56303	3.55343
ATP6V1H	5.63567	5.84614	5.61057	5.52844	5.82259	5.70065	5.56413	5.50064	5.78392	5.92287	5.75035	5.87695	5.90332	5.76177	5.71825	5.85933
POLR2B	6.68518	6.80792	6.73512	6.64006	6.73211	6.6931	6.81359	6.7455	6.9859	7.09511	7.08988	6.91506	6.95335	6.88801	6.98348	6.96714
FAM214A	4.3201	3.99643	4.46382	4.51866	4.51259	4.74769	4.76338	4.71125	5.69802	5.69815	5.65913	5.3438	5.85816	5.52453	5.46891	5.68273
ARAP2	4.48418	4.35239	4.76263	4.60774	4.58963	4.88386	4.88978	4.907	5.12903	4.94156	4.91858	5.0745	4.82254	4.90719	4.78118	4.85895
TPR	7.30904	7.03287	7.58354	7.42327	7.31034	7.48715	7.44164	7.29415	7.12578	6.8848	7.34504	7.1745	6.58588	6.50437	6.89683	6.58544
CP	5.9074	6.21164	6.14109	5.89301	6.09247	6.2663	6.25141	6.29894	6.79463	7.40261	7.25688	7.17646	7.29123	7.31228	7.3587	7.51624
KATNIP	4.24613	3.65148	4.30247	4.53422	4.37506	4.03115	4.30629	4.19045	4.45438	4.68335	4.83611	4.37898	4.45174	4.34491	4.23373	4.41225
DTNBP1	2.66845	2.53046	2.73483	2.53784	2.77557	2.31806	2.66013	2.59801	2.83331	2.83253	2.80732	2.87945	3.05142	3.11099	3.0918	3.12944
XK	2.88887	2.83738	2.77229	2.60567	2.55878	3.32673	3.08147	2.67322	2.99212	3.36496	3.75191	3.18972	3.01643	3.52687	3.34464	3.10416
C12orf4	4.52966	4.69683	4.74389	4.54578	4.42459	4.50432	4.59698	4.69329	4.37236	4.84037	4.79789	4.70455	4.97481	4.85435	5.08753	5.08899
SCML1	1.51136	0.838153	1.15906	1.34808	1.11725	1.70669	1.67393	1.68692	2.11783	1.96924	2.23181	1.35733	1.20328	0.982765	1.07188	1.44417
WWC3	3.84746	3.13501	3.74088	3.95404	3.91177	4.17807	4.0278	3.78974	3.75098	4.02644	4.43876	3.50224	3.9802	3.56354	3.449	3.6024
MAP4	6.8986	6.69761	7.02297	6.90974	6.92045	6.8358	7.07629	6.98478	7.02277	7.30474	7.36013	7.02214	7.68487	7.50432	7.44751	7.43949
GOPC	5.38129	5.02964	5.47324	5.54294	5.38778	5.64339	5.52032	5.48795	5.18404	5.39278	5.35353	4.96049	4.89588	4.71755	4.88848	4.83354
USP28	5.9357	5.76789	6.34336	6.01569	6.07045	6.06733	6.12118	6.05655	5.55672	6.0336	6.08392	5.53539	5.8757	5.65539	6.10804	6.0346
HDAC9	3.42761	3.72803	3.14022	3.29493	3.23025	4.02045	4.0429	3.40103	4.75836	4.86147	4.71827	4.80971	4.74374	5.00737	5.14748	5.29946
TSPAN17	4.87368	4.69683	4.68945	4.58365	4.93239	4.85252	4.80602	4.65361	5.35048	5.22492	4.98388	5.03878	5.63001	5.59063	5.55494	5.58026
NOP16	4.04159	3.89902	3.86166	3.88293	3.83391	3.84346	3.97765	3.94195	4.06589	3.89891	3.99933	4.01936	4.12096	4.10816	4.33254	4.07972
CC2D2A	3.07128	2.83136	3.0414	3.19073	3.10326	2.90008	3.20735	3.2819	2.69234	2.66983	2.63013	2.83849	2.202	2.19779	1.9324	2.11854
RRM2B	7.30485	7.35205	7.46272	7.22697	7.40427	7.52268	7.26026	7.21615	7.55608	7.63615	7.47663	7.60896	7.34876	7.23739	7.32872	7.26227
ZNF800	4.01899	3.91049	3.9731	4.12814	3.93986	4.41307	4.35849	4.15153	4.5877	4.6054	4.57495	4.27315	4.86371	4.72047	4.40476	4.51494
SNX29	3.5012	3.17361	3.76569	3.69831	3.64548	3.66935	3.51932	3.48339	3.96223	4.23267	4.15863	4.21721	3.92181	3.64046	3.63433	3.88318
LMO3	5.54526	5.67174	5.71366	5.40273	5.61909	5.72396	5.25794	5.44121	5.93629	6.21503	5.7947	6.2769	5.75657	5.34467	5.776	5.71231
MRPS10	5.56021	5.93235	5.58798	5.52163	5.55785	5.62495	5.61044	5.611	6.03521	5.83173	5.7825	5.79521	6.02021	6.03243	6.10519	6.07907
RSF1	6.62987	6.5968	6.91011	6.79145	6.72807	7.00286	6.8474	6.56656	6.29334	6.75382	6.46609	6.38029	6.49452	6.13116	6.13508	6.2061
VPS13D	5.72356	5.29879	5.76411	5.70976	5.73249	5.90365	5.86725	5.56155	6.20182	6.33353	6.22443	6.20045	6.35881	5.9816	5.9372	5.95258
CELF2	3.00358	2.80702	2.73398	2.93939	3.08627	3.1508	3.09602	3.22028	2.69616	2.47821	2.78012	2.35728	3.51314	3.31964	3.0438	2.93591
FAM120A	7.71546	7.43231	7.73225	7.77875	7.80045	7.90699	7.94826	7.74997	8.11711	8.12565	8.23382	8.15871	8.32606	8.08586	8.06603	8.04925
R3HDM1	5.575	5.62808	5.68774	5.62784	5.52617	5.71644	5.75597	5.75746	6.03009	5.62516	5.87873	5.98411	4.95771	4.88622	5.06773	5.20938
COL9A2	3.39287	3.11532	3.36936	3.60582	3.39744	3.4029	3.51932	3.6509	3.42534	3.7287	3.63753	3.75898	2.64318	2.73777	3.26927	3.15018
KITLG	0.579381	1.17897	1.26044	0.921016	0.279649	1.49099	2.17635	1.5737	1.60718	1.49481	1.48495	1.86825	1.50681	1.26777	1.54533	0.895017
ERCC8	2.59702	2.6987	2.87917	3.04089	2.52615	2.9517	3.24046	2.81279	3.05682	3.03953	2.8009	2.87367	2.32149	2.16516	2.0603	1.85115
ADAMTS6	0.764667	0.813947	0.363594	0.27516	1.13898	0.858828	0.518939	1.11551	-0.757255	-0.617647	-1.01025	-0.833718	-0.957744	-1.02189	-0.541961	-1.55845
H6PD	5.10908	4.48298	5.0639	5.16739	5.36374	5.2301	5.11532	4.907	4.77594	4.92671	4.74195	5.24427	4.91771	4.61169	4.7214	5.02868
VAMP3	5.982	6.16268	6.03332	5.87998	5.86887	6.01166	6.07605	6.0222	6.34529	6.39752	6.26702	6.34846	6.46133	6.41511	6.48028	6.45779
PER3	3.69328	2.90202	3.44089	3.20539	3.25535	3.26458	3.37771	3.08481	2.44231	2.77439	2.34217	2.61418	2.9544	2.71424	2.77932	3.10416
EPN3	5.62599	5.40094	5.35064	5.61511	5.52519	5.3894	5.60028	5.58852	5.52277	5.33058	5.51047	5.52805	5.57697	5.50838	5.53307	5.81522
LTBP1	0.579381	1.0186	1.22485	0.96759	-0.177148	0.759314	0.961603	1.0227	1.33099	1.26074	1.73469	0.772925	1.6956	1.11443	1.4041	1.5226
RCN1	6.45897	6.47796	6.41406	6.41992	6.48774	6.34547	6.34846	6.30039	6.29162	6.5604	6.45607	6.24087	6.90645	6.69376	6.99018	6.98122
ELN	0.720528	0.546173	0.363594	0.797545	0.428335	0.0814388	0.335016	0.440163	0.540191	0.607795	0.240042	0.307895	0.388935	0.601817	0.561846	1.11349
RFC2	4.42524	4.43215	4.31943	4.31761	4.29742	4.08352	4.4377	4.34602	4.43238	4.71923	5.0272	4.68982	4.52825	4.30412	4.62444	4.87024
ARID1B	6.64406	6.23232	6.7633	6.93046	6.84391	6.92856	6.76494	6.71393	6.693	6.84832	6.92676	6.73348	6.74625	6.44174	6.46703	6.57207
CLPTM1L	7.32018	7.36513	7.17114	7.23413	7.28409	7.43394	7.39536	7.23022	7.71918	7.54519	7.74621	7.49779	7.47194	7.4626	7.35295	7.50415
NEDD4L	3.52705	3.21121	3.5882	3.64217	3.56343	3.69986	3.75748	3.52798	3.89306	4.12046	4.21773	3.71116	4.4592	4.35249	4.41768	4.13069
PPP1R3F	0.764645	-0.260208	0.427604	0.848209	0.530585	0.443892	0.179841	0.46859	0.437911	0.211887	0.349792	0.772925	0.450149	0.0455166	0.331606	0.462868
HEXB	5.35987	5.53297	5.28952	5.18474	5.33577	5.20903	5.5324	5.21451	5.49226	5.65932	5.74952	5.56887	5.73597	5.79232	6.04342	6.04239
PTCD2	3.11029	3.29675	3.39359	3.21023	3.33287	3.38631	3.45872	3.18672	3.34754	3.65649	3.54055	3.4527	3.68789	3.40356	3.61203	3.64393
NEXMIF	1.58707	1.68569	1.60301	1.71862	1.37717	1.99616	2.31954	1.82523	1.49279	1.29424	1.83876	1.28948	2.48398	1.62403	1.32794	1.3325
JKAMP	4.59223	4.70014	4.51259	4.44239	4.51883	4.59731	4.57898	4.54267	4.56971	4.69593	4.83454	4.51332	4.54588	4.64785	4.85495	4.7035
DKK3	1.80351	1.47007	1.9684	1.38285	1.67381	1.67974	1.93886	1.88972	1.90427	1.04162	1.46883	1.9584	0.619596	0.700917	0.561873	0.933821
ARHGEF5	5.05384	4.50182	4.87537	4.83223	4.88704	4.8803	5.05247	4.96694	5.17982	5.21187	5.35368	5.08172	5.56809	5.52461	5.39277	5.55231
NFE2L3	0.967123	1.27085	1.70985	1.33037	1.11723	1.21866	1.16837	1.06055	1.90428	1.81627	1.59307	1.85657	2.0222	1.28385	1.80334	2.04073
MCUR1	6.52119	6.58623	6.61483	6.4876	6.4003	6.7136	6.65076	6.65756	6.54711	6.73018	6.47712	6.55491	6.73207	6.6054	6.84483	6.85384
LIMA1	5.4454	5.42912	5.27871	5.24506	5.25716	5.32124	5.28675	5.28614	6.17888	6.1318	6.1762	5.99946	6.31011	6.25208	6.23284	6.43177
LETMD1	5.77841	5.7067	5.64799	5.59948	5.81585	5.62053	5.40388	5.51034	4.92832	5.43092	4.96674	5.06692	5.23933	5.18693	5.14081	5.1198
SLC4A8	1.19387	0.764206	1.51736	1.36558	1.28266	1.83443	1.19566	1.21953	-0.84051	0.607822	-0.00820853	0.669954	-0.324392	-0.246086	0.392701	0.169793
LAMC3	4.6639	4.59742	4.71212	4.79372	4.82582	4.77502	5.15232	5.08509	6.46064	5.78243	6.06191	6.57152	5.99796	5.62495	5.52541	5.67345
MAPK9	5.89656	5.98215	5.82183	5.85774	5.86235	5.89048	5.91417	5.75283	5.83512	5.62847	5.58718	5.82472	4.91636	4.92007	4.86711	5.07496
COL23A1	4.48088	3.63428	4.6158	4.37704	4.72877	3.81586	3.60824	4.0328	2.93694	3.10678	2.72145	2.83254	3.23655	3.05121	3.30943	3.21852
BCAR1	4.76243	4.33547	4.61236	4.81085	4.95442	4.49198	4.66927	4.6058	5.06041	4.97166	5.06121	4.85296	5.09347	5.02901	4.84923	5.08084
FAM160A2	3.3278	2.34845	3.07175	3.31298	2.85646	3.1846	3.28486	3.18672	3.27443	3.41493	3.41093	2.83835	2.97809	3.09656	2.60312	3.03379
HERPUD1	5.54605	5.69016	5.44258	5.15738	5.62488	5.00964	5.43138	5.5599	5.38754	6.15932	5.86417	5.40219	5.85251	5.84538	6.02605	5.976
HOMER3	2.46947	2.25255	2.40987	1.95658	2.2446	2.06031	2.33189	2.02027	2.16128	1.63207	1.54771	2.01202	1.82832	1.62403	1.64838	1.91068
RAD51	3.41381	3.2019	3.05158	3.23424	3.34694	3.13161	3.34156	3.19949	3.02777	3.76797	3.83918	3.12305	3.79794	3.46829	4.1719	4.13694
POLQ	5.08752	4.6133	5.5792	5.31315	5.42918	5.58464	5.44138	5.21136	4.83582	6.00354	6.16311	4.91196	5.56145	4.82581	5.52286	5.45337
PIK3CB	6.66786	6.71325	6.72561	6.79417	6.68022	6.99978	7.0731	6.79474	7.05123	7.33373	7.47411	6.95599	7.40491	7.03592	7.02296	7.07518
CYBA	5.51973	5.46166	5.68448	5.47907	5.48331	5.45845	5.58607	5.39382	6.23651	6.13296	5.98178	6.1099	6.23271	6.15376	6.43877	6.58469
THOC3	6.10068	5.91253	6.32638	5.94467	5.9591	5.54087	5.88768	6.05311	6.01623	6.18926	6.34691	6.21358	5.83231	5.76001	6.13109	6.45285
HEBP2	5.83061	5.95886	5.52902	5.51675	5.68893	5.70067	5.659	5.53743	5.98092	5.7676	5.61493	5.74385	5.95241	6.05016	6.00419	6.03014
MPHOSPH9	5.23208	4.98557	5.45031	5.17733	5.15014	5.43476	5.43995	5.19869	5.31365	5.48708	5.55413	5.32592	5.29498	4.67857	5.09329	5.06079
PLEKHA5	5.14605	5.09268	5.23466	5.18104	5.14746	5.05362	5.22524	5.28214	4.9236	5.27506	4.97129	5.06184	5.05582	4.94937	5.11385	5.15716
PRSS8	7.0068	6.9616	7.03522	6.91012	6.94304	6.90983	6.90056	6.90967	6.84647	6.60982	6.70548	6.9851	6.94008	7.05361	7.14589	7.1414
SIKE1	6.02687	6.35652	6.16707	6.08268	6.0426	6.28367	6.24216	6.14232	5.9182	6.19412	5.84477	6.0107	6.16987	5.92443	6.1479	6.03794
RRP12	4.54714	4.32693	4.78112	4.85848	4.55365	4.7877	4.78373	4.75374	5.2484	5.1191	5.19099	4.98349	5.02848	4.82031	4.54425	4.73815
FNIP2	2.57238	1.82557	2.42563	2.21003	2.3509	2.36113	2.82634	2.15756	2.5443	3.19363	2.89443	2.62798	3.09039	3.16406	3.05448	3.07409
MSMO1	5.90644	6.23746	6.20638	5.71148	5.85004	6.08478	6.12384	5.90749	5.57089	5.62683	5.50159	6.03226	5.62089	5.42022	5.63378	5.66986
TTC17	6.5268	6.4944	6.53898	6.67073	6.49134	6.61342	6.67033	6.54694	6.26417	6.96176	7.01896	6.21424	7.11033	7.26675	7.27294	7.14528
FSTL4	2.71981	2.03919	2.91312	2.44213	2.80308	2.38637	2.42697	2.59801	0.782043	1.7454	1.8881	2.80242	1.3062	1.44976	1.47644	1.75694
FOXN3	6.13222	5.9869	5.76566	6.08399	5.99642	6.22715	6.3911	5.88129	5.68315	6.12889	6.1861	5.66569	6.28512	6.17273	5.96009	5.90151
METTL24	6.18698	6.36332	6.40329	6.21464	6.24478	6.39303	6.56254	6.30387	6.3819	5.74129	5.85721	6.41266	6.10057	5.8815	5.982	5.83456
AKR7A2	4.62849	4.61499	4.46381	4.37056	4.59747	4.25536	4.52358	4.36123	4.94394	4.67537	4.70969	4.88346	4.70813	4.82168	4.68216	4.73813
MRTO4	4.38693	4.50207	4.36511	4.16609	4.37963	4.14396	4.57639	4.2673	4.81383	4.54413	4.63038	4.48325	4.76342	4.64305	4.89112	4.89624
USE1	1.9445	2.30565	2.32838	1.96806	2.06314	1.8466	2.18995	2.0675	2.17194	2.30117	2.17329	2.41366	2.64971	2.24944	2.43903	2.51366
MCF2L2	1.51137	1.42277	0.903257	1.57562	1.30208	1.55172	1.46574	1.13338	0.208632	0.55354	-0.423928	0.407277	0.645999	0.00730295	0.300092	0.462868
LAMA3	6.7311	7.10704	6.64291	7.1668	6.42651	6.89232	7.28149	7.31412	6.80126	7.41305	7.86381	6.52526	7.58521	7.50286	7.58211	7.47177
AP5M1	5.77437	5.9977	5.95403	5.89662	5.84261	6.20312	6.13445	5.90488	6.19334	6.25651	6.17372	6.12885	5.84039	5.6882	5.96072	5.93536
ANAPC4	3.20543	3.00728	3.31115	3.35302	3.17342	3.45948	3.38367	3.29783	3.30943	3.8575	3.85478	3.2445	3.45013	3.21943	3.19831	3.42999
KCNQ1	1.38981	0.789279	0.604179	1.03475	1.5166	1.21866	0.862985	1.0227	-0.0149101	0.313345	0.636384	0.747863	0.565296	0.319442	0.201059	0.408829
TRAPPC3	4.63447	4.57416	4.5052	4.52062	4.70528	4.45747	4.56598	4.46013	4.73878	4.72232	4.83768	4.70781	4.94721	5.01584	5.06425	5.15408
THRAP3	7.15511	6.98044	7.0801	7.25599	7.16395	7.25484	7.33878	7.19104	8.12906	6.39124	6.97503	7.89504	4.75125	4.67238	4.43956	4.91818
PHPT1	5.22911	5.24089	5.23018	5.0613	5.13347	4.60808	5.02131	4.99391	4.84584	4.17541	4.52513	4.87193	3.82996	3.81095	4.27691	4.48424
ENTPD2	0.764667	0.486135	0.0746981	0.574973	0.318282	0.0396341	0.720093	0.288966	0.635698	0.580936	0.992813	0.797558	1.09246	1.5193	1.24753	1.24268
LY75	-1.36143	0.0195114	0.0746981	-0.426285	-0.542081	-0.292801	-0.214116	-1.37779	1.40515	1.17672	1.72114	0.72498	2.27994	1.95036	1.57199	1.77055
ARID4B	6.13696	5.86645	6.23875	6.01559	6.02808	6.28558	6.06969	5.82639	6.05794	6.2178	6.2187	6.00609	6.18891	5.86064	5.97018	5.85679
OPN3	2.77438	3.19596	3.03067	2.99732	2.72338	3.31537	3.46867	3.43297	3.23416	3.44196	3.71749	3.88876	4.00642	3.85071	4.23218	3.78688
SDCCAG8	3.1974	3.41824	3.30264	3.53026	3.53501	3.59554	3.27283	3.43018	3.52848	3.54615	3.54825	3.46948	3.26663	3.3203	3.32126	3.32813
HHAT	2.33688	2.00752	2.40987	2.21003	2.16203	2.21854	2.40378	2.32237	1.94214	0.896567	1.72114	2.16184	1.5771	1.02163	1.4041	1.67916
KIF1B	6.96455	6.61412	7.0801	6.97496	6.97663	7.13154	7.02309	6.86058	6.55525	7.08077	6.78213	6.73069	6.93271	6.65873	6.51805	6.63851
FOXC1	3.2488	3.54878	3.05158	3.94825	3.2702	4.25544	4.58672	4.33255	3.02777	3.09256	3.4935	2.49121	3.7652	4.04825	3.96116	3.80689
TBC1D22A	5.01742	4.86399	4.90434	4.89358	5.12175	4.90439	4.97485	4.8034	4.57574	4.75274	4.82507	4.71105	4.44987	4.32563	4.12541	4.49725
SYNE2	7.03382	6.6569	7.39228	7.29046	7.02049	7.48204	7.60338	7.17631	7.96846	7.78639	7.97967	7.74697	7.61183	7.176	7.1128	7.24816
PLEKHH1	4.38693	3.15926	4.45231	4.43016	4.40671	4.15623	4.09451	4.18189	4.11644	3.84626	4.17114	4.24442	3.00637	2.81722	2.93634	3.06538
ATP9A	7.64399	7.34704	7.69909	7.75343	7.60486	7.85156	7.98394	7.65288	8.15061	8.00836	8.09826	8.15095	7.96058	7.79866	7.93179	7.9277
FAM168A	6.41093	6.21681	6.62596	6.47705	6.53961	6.61961	6.52138	6.44018	6.21278	6.59047	6.32908	6.33007	6.36076	6.06843	6.22969	6.18884
RELT	1.69365	1.43871	1.73536	1.59056	1.67381	1.69327	1.48799	1.47907	1.68365	1.89478	1.78766	1.4689	1.75744	1.99985	2.01244	1.76771
GALC	4.26162	4.40605	4.52727	4.36839	4.4268	4.35893	4.25214	4.37259	4.04575	4.23051	4.02713	4.47946	3.95929	4.09456	4.14995	4.04472
NOP58	6.16334	6.36131	6.04105	6.26891	6.09164	6.10078	6.32749	6.29785	6.6218	6.67102	6.75104	6.55721	6.42897	6.3764	6.59779	6.71404
SZRD1	6.8125	6.80367	6.59579	6.75391	6.72311	6.66971	6.83974	6.69976	7.06145	6.90413	6.99973	6.97394	7.02246	7.11913	7.14946	7.31669
KCNH2	5.11867	5.18885	5.08143	5.17981	5.25714	5.16839	5.05519	5.12693	4.6328	4.66265	4.5636	5.08078	4.58905	4.42862	4.62921	4.69365
CUL1	5.67451	5.58397	5.5381	5.66453	5.65158	5.59634	5.70949	5.56731	5.64141	5.84787	5.80995	5.82244	5.70784	5.58711	5.89952	6.04787
FAM114A2	3.70466	3.80995	3.71545	3.51466	3.73029	3.71986	3.80252	3.82864	3.7616	3.88798	3.99933	3.8083	3.95929	3.84653	3.83477	3.99744
CYFIP2	4.162	4.11769	4.31944	4.26263	4.22556	4.28033	4.33416	4.31895	3.9866	3.55999	4.04899	3.9219	3.74702	3.79701	3.73508	3.73459
TAB2	7.0036	7.16535	7.15469	7.06069	7.0365	7.1346	7.20346	7.31092	7.39319	7.34969	7.31626	7.36499	7.35515	7.26581	7.42872	7.45519
GINM1	5.03441	5.1591	4.95951	4.85229	5.00079	5.155	5.14534	4.85949	5.30762	5.05217	4.84082	5.18014	5.21308	5.33408	5.43209	5.36478
EIF2AK2	7.49883	7.87129	7.60317	7.76831	7.7207	8.15437	8.0684	7.6721	8.18654	8.76181	8.67155	8.04659	8.62618	8.45195	8.62896	8.52311
USP36	5.3216	5.02832	5.20071	5.48708	5.19754	5.24856	5.44706	5.46785	5.32563	5.27924	5.47053	5.35214	5.20423	5.20709	5.22301	5.36123
KMT2C	7.70896	7.10017	7.89931	7.867	7.751	7.97434	7.82825	7.53455	7.774	8.15783	7.98444	7.83157	7.91752	7.48513	7.43783	7.49647
MCOLN3	0.366744	0.217218	-0.633659	0.574943	0.563087	0.344386	0.602836	0.496467	1.1049	-0.0998894	0.800022	0.125341	-0.606588	-0.497584	-0.541961	0.264152
PUM2	7.4194	7.42586	7.40659	7.46644	7.36729	7.62065	7.64199	7.40113	7.45796	7.64192	7.45825	7.35843	7.37769	7.0327	7.253	7.20067
MRPL43	5.97732	6.03486	5.73595	5.77095	5.84839	5.3894	5.78887	5.83428	6.11816	5.61197	5.82194	6.14574	5.52101	5.751	5.90545	6.15233
HPF1	2.52185	2.75705	2.70931	2.43359	2.27432	2.20914	2.84368	2.61082	2.85331	2.53609	2.97651	2.61418	1.43291	1.70981	1.72236	2.15182
ZFR	7.84926	7.87256	7.80567	7.89456	7.69705	7.8266	7.94754	8.00474	8.05266	8.46456	8.26482	7.90583	8.81385	8.70619	8.76964	8.73049
ZNF280C	3.21739	3.25235	3.53834	3.1408	3.17343	3.43146	3.53541	3.44457	3.34283	3.66292	3.70449	3.72085	4.01859	3.93831	3.82094	3.62332
RC3H2	7.09386	6.92947	7.18334	7.02535	7.07715	7.34233	7.19746	6.91062	6.92869	7.08589	6.91854	6.93233	6.81983	6.57836	6.58806	6.6034
IL17RB	0.967123	0.603869	0.761479	0.71805	0.826977	1.44369	1.22239	1.20271	-0.115021	1.00165	1.05895	0.085885	0.450149	-0.0319903	0.914125	0.0336239
TRAF3IP2	4.27694	4.24094	3.9891	3.95693	4.17909	3.87351	4.13731	4.01846	4.13834	4.21092	4.01885	4.23536	4.76197	4.76842	4.66988	4.71746
GYG2	0.948109	0.659318	0.903302	0.0769556	0.11386	0.200042	0.602795	0.653286	0.914899	0.438435	0.825578	0.587597	-0.225347	-0.802379	-0.0603731	-0.0396238
DCBLD2	7.68906	7.67023	8.10171	7.82395	7.70552	7.94687	7.94957	7.87338	7.46583	7.49724	7.63113	7.86202	7.48241	7.11554	7.36085	7.29197
SERPINB3	-0.740955	-0.693629	-0.921946	-1.69285	-0.409912	-3.45729	-3.26949	-1.18835	1.47246	-2.99281	-0.2537	-0.32826	2.01926	3.05848	2.07843	2.27451
SOAT1	4.42868	4.71657	4.52727	4.56104	4.52916	4.82509	4.63233	4.49337	4.80533	5.14343	5.00919	4.78683	4.82976	4.21262	4.69587	4.5683
PKP2	6.37312	6.47715	6.518	6.52701	6.49661	6.89708	6.96584	6.73749	7.05591	6.78642	6.90671	7.09724	6.83642	6.58608	6.87124	6.76084
GDI2	8.62003	8.80377	8.60509	8.43937	8.51011	8.33977	8.51019	8.48666	8.59413	8.56072	8.53964	8.5289	8.6488	8.68385	8.75409	8.70647
PRDM1	-2.05891	-1.893	-1.76459	-1.84552	-0.937728	-1.7246	-1.03033	-0.496568	0.782043	0.211852	-0.839875	0.587597	1.37095	1.73342	2.24559	1.65617
ATG5	5.56099	5.82053	5.43482	5.51577	5.65159	5.59098	5.68688	5.77006	5.90707	5.94674	5.92528	5.87043	5.97857	5.92818	6.20223	6.16461
TMCC3	3.638	3.66847	3.3936	3.40472	3.51436	3.67277	4.28741	3.89298	4.45873	3.88524	4.37744	3.95512	4.99035	5.14575	4.79962	4.74635
PITHD1	5.23796	5.46749	5.23466	5.12436	5.34748	5.13652	5.29465	5.2082	5.06613	5.39181	5.32582	5.07701	5.73751	5.71514	5.72569	5.83392
MTA3	6.8689	6.77339	6.8965	6.6423	6.89792	6.66201	6.65935	6.65447	6.91151	6.76232	6.59929	6.93394	6.52272	6.59537	6.68611	6.70868
USP13	4.89953	4.4448	4.89876	4.85738	4.76338	5.08507	4.95538	4.60599	5.28261	5.75194	5.57658	5.20917	5.32789	4.65815	4.98834	4.94818
ATP11B	6.77694	6.83224	6.79398	6.86046	6.89871	7.05851	6.93484	6.86091	6.90834	7.28222	7.01964	6.9594	7.34293	7.22207	7.12325	7.12865
LAMC2	6.31865	6.36322	6.16473	6.28873	6.30793	6.12469	6.31389	6.26083	6.11816	6.47212	6.49067	6.32217	6.79794	6.81591	6.77663	6.64437
CDK14	4.26546	4.314	4.04118	4.21758	4.25324	4.58465	4.30317	4.24076	4.63666	4.44884	4.6855	4.32069	4.84542	4.71014	4.57423	4.60476
SEC61A1	8.97368	8.93718	8.73312	8.85661	8.88837	8.87096	9.01316	8.80994	9.09052	9.13901	9.26974	8.9829	9.34471	9.36453	9.19511	9.26796
PPP1R12A	6.62734	6.47906	6.70396	6.65169	6.57645	6.8967	6.87073	6.63892	6.52178	6.84124	6.63586	6.50856	6.69422	6.48447	6.5132	6.53628
CROCC	1.43828	0.289326	0.903302	1.27592	1.09997	0.882669	1.0444	1.47905	1.01302	0.80474	0.850689	0.914788	-0.0884674	-0.113857	-0.288676	-0.11679
POLR3E	4.93049	4.64798	4.74389	4.95843	4.82246	4.67616	4.86664	4.82418	4.98381	4.48735	4.76029	4.919	3.84143	3.81094	3.57297	4.14522
ATP2B4	9.4876	9.34868	9.94623	9.57152	9.47839	9.61413	9.5422	9.67459	8.81976	8.43442	8.65449	9.20251	8.04128	7.92238	7.91952	8.05986
ZC3H11A	6.52168	6.25343	6.61193	6.6005	6.79572	6.94951	6.79614	6.61569	6.28546	6.75636	6.56167	6.18766	6.74132	6.30225	6.50842	6.54039
RIOK2	4.54714	4.62554	4.40541	4.48103	4.44219	4.54785	4.61729	4.52924	4.72617	4.97553	4.87946	4.66995	4.89037	4.92779	5.153	5.03872
YIPF1	4.04159	4.17589	3.99439	3.79527	3.92121	3.73303	4.03913	3.83684	4.28058	4.42636	4.34025	4.32069	4.57709	4.74684	4.87248	4.74498
NDC1	6.17016	6.26285	6.31084	6.23917	6.23219	6.49901	6.40211	6.24192	6.22183	6.56936	6.51148	6.26481	6.57605	6.15547	6.49255	6.3818
FLYWCH1	2.95227	2.12049	2.5885	3.04632	2.99414	2.9117	2.69874	2.87252	2.69971	3.24592	2.98794	2.8085	2.86731	2.73192	2.48884	2.7816
UNKL	2.22284	1.43871	2.15012	2.09936	2.32268	2.43556	2.41542	1.86853	2.45983	2.90479	2.4364	2.15232	2.63661	2.69032	2.53022	2.69957
PARP12	4.15164	4.44799	4.03091	4.19329	4.28528	4.70821	4.8793	4.21792	6.01388	6.26233	6.27458	5.54996	6.5369	6.64172	6.57764	6.72501
ALDH18A1	6.06542	6.02895	6.15057	6.10694	5.99867	6.12906	6.16236	6.1111	6.30045	6.20901	6.4164	6.36967	6.49848	6.56034	6.4794	6.44861
TARBP1	4.97813	4.14711	5.20757	5.1473	5.18322	5.26566	5.02321	4.89134	5.21916	4.6514	5.03953	5.11058	3.18796	3.0323	3.09639	3.27247
GATB	3.94179	3.87873	3.68959	3.97414	3.95225	3.92608	4.09812	4.03281	4.6075	3.89071	4.23213	4.60862	3.32091	3.33193	3.72324	3.85567
MXD1	4.57684	4.5265	4.40937	4.47701	4.71978	4.63465	4.60209	4.56752	4.00161	4.7855	4.46135	3.73686	4.31239	4.43583	4.5222	4.37926
CDK17	4.63447	4.58851	4.79938	4.74608	4.67024	5.01637	4.93699	4.83649	4.56971	4.79576	4.6697	4.63107	4.94716	4.82444	4.87647	4.78928
DNAJC25	2.24032	2.25738	2.09206	2.11485	2.05974	2.3174	2.0875	2.25861	2.2198	2.23558	2.28351	2.28465	2.04092	1.84893	1.8239	2.15338
SLC2A3	2.90362	2.99116	2.64344	3.03494	3.00472	2.96293	2.03256	1.99065	-0.279556	0.408165	-0.310633	-0.32826	1.00126	1.1973	1.07188	1.75682
PSD	2.96178	2.68541	2.92423	2.48279	2.98817	2.49862	2.62045	2.58509	2.05008	1.75745	1.41934	2.47603	1.92851	2.02875	1.88001	2.06714
CTDP1	3.41382	2.5744	2.91312	3.25786	3.59524	3.06544	3.19391	3.26983	3.78609	3.89891	3.92444	3.69813	3.88365	4.14603	3.9383	4.14109
YBX3	6.92984	7.01173	6.82551	6.85117	6.91376	6.80456	6.95741	6.85587	7.35968	6.97989	7.10169	7.08165	7.36025	7.541	7.43647	7.36141
STYK1	0.889516	0.141355	0.226365	0.159516	0.392539	0.0396341	0.518939	0.411165	1.55926	1.64514	1.54773	1.35733	1.88484	2.23297	1.99284	1.83073
WNK1	8.27602	7.94982	8.40325	8.41306	8.25841	8.42318	8.37511	8.31617	8.09427	8.32501	8.38829	8.19463	7.99226	7.6349	7.62212	7.75554
CCAR1	6.28016	6.23688	6.2041	6.31653	6.27346	6.45341	6.45875	6.31074	6.02327	7.23801	7.09576	5.9753	7.08112	6.89746	7.07512	6.99461
OGFR	4.45922	4.13979	4.42905	4.43205	4.56975	4.06019	4.38242	4.34793	4.79847	5.2173	5.02306	4.55365	5.65216	5.74012	5.40917	5.71231
GNA15	1.80352	2.1401	0.903302	1.71862	1.37717	1.10164	1.93886	1.42207	2.82657	2.2929	2.57092	2.44518	3.27512	3.95095	3.88348	3.84808
PIGV	2.70855	2.75705	2.32838	2.61301	2.67497	2.97407	2.61035	2.67931	3.12972	2.97874	3.13826	3.01692	2.98575	2.83371	2.85726	3.00747
PTPRU	6.16708	5.61063	5.89582	6.09846	6.33703	5.90584	5.83836	5.75572	5.77783	5.79564	5.62042	5.83666	6.26237	6.32914	6.04401	6.17173
SNRNP40	4.41143	4.54318	4.42514	4.41535	4.42459	4.56083	4.56598	4.42973	4.73519	4.94159	4.69939	4.68323	5.03723	4.80647	4.91995	4.89133
RIMBP2	2.43573	1.9751	1.96838	2.5145	2.43239	2.32678	2.13468	1.85785	1.99112	2.19878	1.59307	1.99081	1.32266	1.00233	1.7692	0.814193
QSER1	6.84854	6.73841	7.06823	6.83006	6.64314	6.995	7.06619	6.78064	6.76432	6.97796	6.8518	6.84219	6.83967	6.43369	6.61457	6.55662
MPC1	2.6031	2.8553	2.2772	2.37462	2.3509	2.63121	2.84368	2.84568	3.49915	2.11692	2.74841	3.38928	1.80508	2.11214	2.37234	2.40053
ACAA1	4.10948	4.08263	3.97309	4.10229	4.22301	4.00152	4.10532	4.06108	4.61729	4.36068	4.47957	4.45644	4.01099	4.30609	4.15653	4.45454
BCAT1	7.87908	7.73357	8.42155	8.06054	7.99727	7.9307	7.62328	8.03027	8.82631	9.08711	8.83087	8.37885	9.04018	8.73476	8.77478	8.89679
HDAC7	6.48413	5.90825	6.40528	6.68299	6.61626	6.5091	6.3598	6.35425	6.30348	6.4921	6.31799	6.13067	5.97667	5.64143	5.70626	5.84031
SPAG4	2.21491	1.76366	2.15013	2.1406	2.3509	1.69327	1.61459	1.50676	-1.02299	-0.0570711	-1.31076	0.237656	-2.3025	-2.35319	-0.933658	-0.693833
NCKAP1	8.61118	8.42256	8.56897	8.57258	8.67656	8.80961	8.68284	8.54175	8.67364	8.70117	8.66482	8.65412	8.52167	8.43069	8.32037	8.51823
MRPS35	6.32511	6.41508	6.29055	6.25569	6.31452	6.36843	6.39992	6.33267	6.5795	6.78716	6.63451	6.53719	6.69541	6.48933	6.84347	6.81281
GUCY1B1	4.88996	5.20408	5.25244	5.20675	4.94941	5.62053	5.73413	5.55245	4.89332	4.50712	4.86874	4.93851	4.53533	3.98084	4.65282	4.50531
SFSWAP	5.29739	4.39793	5.23242	5.70376	5.272	5.34718	5.33199	5.46961	5.62232	5.34763	5.46546	5.16839	4.30382	4.18934	4.38986	4.33467
TNK2	4.94614	4.44405	4.63626	5.00384	4.94633	4.67957	4.46035	4.64585	4.10535	4.7452	4.57683	4.22858	4.15123	4.08999	3.81538	4.14316
MON2	5.77707	5.37218	5.76101	5.8853	5.78688	5.95375	5.81876	5.73246	5.76204	5.89244	5.98733	5.66069	5.61756	5.51771	5.47156	5.44752
CDH3	6.88305	6.82847	6.93967	6.81621	6.7424	6.73995	6.8489	6.79895	6.63545	6.57916	6.49814	6.83886	6.71034	6.77207	6.68953	6.63189
GPBP1	5.55387	5.63925	5.66799	5.68733	5.56185	5.68354	5.84805	5.53743	5.74946	6.09942	5.92961	5.62665	5.76005	5.73611	5.90276	5.75687
DGAT2	1.40365	1.42277	1.18836	1.27592	0.979392	1.27379	1.92264	1.43653	2.22393	1.91645	1.98196	1.23641	3.10474	2.98392	2.79638	2.76556
ZNF112	2.34417	1.87325	2.29445	2.13039	2.29388	2.378	2.2432	1.97145	1.90428	1.96924	1.81344	1.69552	1.70817	1.73342	1.46226	1.50982
CS	8.43636	8.35226	8.46404	8.33598	8.35571	8.28919	8.3471	8.37244	8.26918	8.46229	8.48922	8.45747	8.49707	8.31781	8.47402	8.51528
MRPS24	4.70271	5.09558	4.97567	4.55532	4.73235	4.63323	4.85966	4.80166	5.04164	4.91896	4.89614	4.95366	5.08585	4.9544	5.08174	5.17905
ELMO2	5.73885	5.5413	5.49207	5.71404	5.52623	5.86901	6.04921	5.71848	5.82756	5.92821	6.02791	5.85804	6.13185	6.06593	5.88766	6.03627
WAPL	7.17517	6.96676	7.11393	7.17396	7.18075	7.23963	7.25702	7.14031	7.27257	7.48731	7.3955	7.25758	7.58133	7.35061	7.39647	7.38039
VMP1	6.36598	6.61017	6.52989	6.91346	6.4738	6.59053	6.55927	6.98202	6.80981	6.76828	6.98357	6.63312	6.65779	6.73672	6.92877	6.88324
APPBP2	6.18241	6.4944	6.2634	6.30866	6.36267	6.36791	6.31622	6.24705	6.28273	6.50154	6.33921	6.30992	6.45013	6.44177	6.56276	6.43558
POLD1	3.41402	2.86712	3.45632	3.59845	3.70864	3.49084	3.56707	3.07897	2.93068	3.71331	3.69758	2.91366	3.3613	2.92366	3.20684	2.99378
EIF4B	10.0719	10.1607	10.1521	9.9875	10.1002	9.79458	9.87083	10.0106	9.39662	9.50053	9.43226	9.46632	9.49996	9.40527	9.51196	9.36639
BICRA	3.57122	3.23421	3.56705	3.83034	3.71589	3.50243	3.41299	3.38988	3.68552	3.60405	3.83605	3.50972	3.63943	3.43988	3.56966	3.76985
SPHK2	4.08793	3.69856	3.80253	4.09182	3.92748	3.77822	3.8969	3.62588	3.97751	3.77391	3.59729	3.73686	3.56873	3.76593	3.449	3.72079
RPL18	8.28137	8.42609	8.05845	7.89589	8.32751	7.41974	7.67958	7.72644	7.6458	7.3678	7.32893	7.37553	7.30567	7.56603	7.53652	7.58708
CA11	1.99169	2.04962	2.39394	2.21968	2.00512	1.94046	2.30709	2.13999	1.95454	0.981233	1.35059	1.70856	0.619596	0.57594	1.12686	1.0965
ISOC2	4.92774	4.8903	4.71533	4.68294	4.64929	4.82356	4.88978	4.73776	5.33742	4.69123	4.79774	5.27091	4.71908	4.52137	4.85541	5.05201
U2AF2	6.66964	6.45234	6.56945	6.66632	6.62109	6.37789	6.60447	6.6005	7.20541	6.74007	6.87033	7.13034	6.74043	6.70349	6.89486	7.11711
EPN1	6.30517	5.97055	6.1182	6.22126	6.24164	5.81323	6.06315	6.11841	6.3305	6.2112	6.38988	6.27964	6.2935	6.25054	6.20969	6.38574
MED29	7.60241	7.71774	7.59883	7.57222	7.56677	7.48934	7.70738	7.57044	7.88892	7.82145	7.83421	7.88142	7.92025	7.93818	8.04391	8.08888
ZNF275	4.29774	4.09273	4.38136	4.29495	4.23569	4.63815	4.48266	4.28739	4.38506	4.49457	4.34909	4.27318	4.52647	4.11716	4.07037	4.15757
MTMR1	5.43178	5.15066	5.35271	5.41013	5.57789	5.484	5.49996	5.35627	5.70905	5.59191	5.78415	5.61117	5.50397	5.42477	5.37267	5.50901
GPC1	6.37979	5.99163	6.12184	6.2007	6.32937	6.09948	5.98425	5.93066	5.51232	5.54138	5.48764	5.76117	6.00244	6.03065	5.71601	5.86749
ADCK1	1.91544	1.77626	2.32838	1.99079	2.07447	2.20914	2.36828	2.1488	2.35146	2.05964	2.4364	2.40492	2.11961	2.01919	2.3949	2.38662
HAGH	4.21067	3.91335	4.24589	4.04915	4.15794	3.75258	3.89274	4.05406	3.90907	3.68518	4.19094	4.17788	3.00117	3.0837	3.15488	3.54092
RNF4	4.90975	4.77265	4.82931	4.76599	4.88814	4.89856	5.00983	4.78939	4.72074	4.84037	4.7669	4.75573	5.09827	4.98913	4.89112	4.91818
CASP8	5.24771	5.39584	5.35476	5.38032	5.18844	5.33966	5.45977	5.5632	5.94097	5.98379	5.88482	5.76039	6.15271	6.07786	6.07871	6.1513
LIMCH1	7.64269	7.37526	7.76096	7.50523	7.61168	7.64795	7.58739	7.58836	7.19535	7.41923	7.67616	7.34766	6.93808	6.81902	6.9168	6.92204
INTS13	5.17086	5.35864	5.25685	5.10626	5.09697	5.37161	5.21195	5.24872	5.35983	5.17186	5.19468	5.30244	4.76348	4.86907	4.85901	5.01179
TM7SF3	6.10674	6.21912	6.17175	6.03358	6.12391	6.16717	6.22985	6.04066	6.42543	6.3927	6.45683	6.47937	6.49167	6.30964	6.39093	6.38923
DLX3	3.4815	3.45396	3.43312	3.38341	3.26527	3.39048	3.64825	3.10306	3.47783	3.39228	3.65188	3.07349	3.47612	3.54366	3.1811	3.54092
SPA17	2.53465	2.73786	2.8088	2.64202	2.59857	2.69991	2.88612	2.6361	3.46922	3.21127	3.16853	3.40139	3.03652	2.92877	3.43455	3.16248
ST3GAL6	-0.461315	0.0195538	-0.393496	-1.55479	-0.409912	-0.588102	-1.6525	0.677842	1.6985	2.2846	2.48533	1.10443	2.23716	2.23297	2.25983	2.2473
ATP2C2	1.9445	1.08085	2.24203	1.77208	2.10793	1.56653	1.27446	1.62512	1.19127	1.49479	1.563	1.40622	0.818412	0.467527	1.2309	0.706319
CDON	5.46142	5.06472	5.68774	5.49306	5.52209	5.60717	5.35635	5.23741	4.30983	4.86983	4.69246	4.69966	3.88087	3.37383	3.59588	3.50596
TAF2	6.68913	6.77142	6.80908	6.82018	6.80703	6.8649	6.89745	6.78418	7.02354	7.1765	7.34697	6.9133	6.99856	6.91341	7.23226	7.09403
HIPK2	6.27828	5.68928	6.41221	6.44808	6.24912	6.52191	6.58458	6.21646	6.33743	6.41854	6.24998	6.64885	5.90444	5.66204	5.53896	5.74597
TNPO3	5.83643	5.73198	5.82628	5.83437	5.83347	5.75011	5.91929	5.84922	6.03739	6.3219	6.32694	6.06624	6.20636	6.17599	6.0845	6.25688
BORCS8-MEF2B	0.00287438	-0.155211	-1.42956	0.415894	0.0208859	-0.301748	0.3176	0.565024	-1.54885	1.04733	-1.01478	-4.03921	-0.259049	0.90365	0.776944	0.691164
RFXANK	4.81585	4.82056	4.84405	4.79048	4.91043	4.66073	4.68618	4.68272	4.66335	4.52133	4.5055	4.88204	4.25779	4.12833	4.39733	4.53242
TMEM161A	2.66263	2.7443	3.05158	2.8302	2.85655	2.60277	2.66015	2.53219	2.61631	2.21636	2.17328	2.57198	2.12901	2.1389	2.33392	2.42115
LPAR2	3.18528	3.25236	3.17792	3.38341	3.06969	3.14151	3.37175	3.19099	3.02189	3.01434	2.70088	3.11328	3.18346	3.18988	3.24876	3.49303
CTSA	6.7668	6.66157	6.72799	6.72808	6.8534	6.68292	6.83705	6.68773	7.69432	7.47254	7.62477	7.62883	7.96632	8.04974	8.02112	8.08794
SUGP2	5.02538	4.29665	5.27654	5.34657	5.12039	5.26112	5.08283	4.99024	5.21014	5.41958	5.56175	5.09078	5.15222	4.86907	4.99943	4.91697
SLC12A2	4.29774	4.3312	4.33621	4.28809	4.28285	4.5991	4.01638	3.95958	3.83722	3.594	3.24144	3.63802	3.64257	3.61183	3.41627	3.08275
SNX24	3.87541	4.06733	3.90165	3.95693	4.03286	4.14888	4.01638	3.99666	3.99262	4.16187	3.98806	4.23986	4.13268	4.13278	4.22116	4.38101
EYA2	0.529087	0.391068	0.65854	0.347348	1.09515	-0.140866	-0.34055	1.0227	1.25281	0.0643656	0.693017	1.4689	1.50681	1.67367	1.31221	1.63278
CNN2	7.22564	7.14638	7.2075	7.11279	7.19736	6.74808	6.9594	6.96964	7.39566	7.05751	7.24826	7.46572	7.20716	7.22469	7.36847	7.4039
ABCA7	0.529062	0.289291	0.761479	1.03477	0.955107	0.996303	1.22236	1.18568	1.68366	1.26075	1.78767	1.54361	0.747028	0.922438	1.24753	1.1633
DDX20	3.89291	3.89614	3.86744	4.06262	4.01827	3.85856	4.2193	4.42611	4.53916	4.21311	4.42	4.47946	4.62431	4.50432	4.61164	4.57444
BTBD1	6.88774	7.01738	6.90706	6.77425	6.88752	7.03112	6.94642	6.80279	7.01801	6.61397	6.54167	6.9696	6.26237	6.2258	6.47676	6.36327
FAR2	-2.40503	-1.60473	-3.0686	-1.84552	-2.98035	-1.46188	-0.797481	-1.18835	1.29243	1.42093	1.83876	0.529959	2.86169	2.57095	2.73872	2.47475
BCAS1	1.19387	1.1209	0.810319	0.872888	1.34011	0.906124	1.46577	0.923514	3.44744	2.17201	2.65885	2.87367	2.43939	3.12785	2.31826	2.6245
SBNO2	5.37685	4.69352	5.3527	5.49306	5.49811	5.17685	5.26921	5.2187	5.2572	5.39277	5.38396	5.05035	5.04469	4.95566	5.01166	5.23589
PMS1	4.13493	4.04148	4.34866	4.14598	4.18694	4.4395	4.25861	4.12499	3.77914	4.10639	3.90359	3.70792	3.41985	3.22361	3.48101	3.36407
HMG20B	4.43382	4.259	4.34867	4.50294	4.5209	4.12659	4.41468	4.4042	4.71346	4.5853	4.68375	4.76981	4.46663	4.50774	4.71991	4.86273
TAF11	5.37151	5.44794	5.35064	5.19089	5.34164	5.12157	5.26761	5.16217	5.36561	5.27296	5.32246	5.25876	5.03474	5.14354	5.19756	5.45003
ANKS1A	5.88848	5.2966	5.86292	5.9599	6.04476	6.00624	5.84805	5.70659	5.95184	6.13816	6.05855	5.80966	6.06186	5.74374	5.7025	5.85869
AP3D1	7.28888	6.63459	7.06446	7.2083	7.3223	7.18765	7.21393	7.01099	7.27322	7.25938	7.40639	7.16152	6.98214	6.82896	6.70768	6.93374
ZNF76	3.91512	3.51159	3.89033	3.96269	3.82724	3.81586	3.91341	3.86117	4.28058	3.99369	4.03537	4.42516	3.69423	3.60252	3.87279	3.74825
SLC9A3R2	5.05234	4.99907	4.85573	4.94249	5.23588	5.03911	5.06077	4.83377	4.71892	4.88502	4.51731	4.87193	5.22845	4.94811	4.98214	4.97158
NTHL1	2.94749	2.75068	2.91312	2.7919	2.98817	2.84046	2.76396	2.59156	2.79243	2.47916	2.35976	2.67528	2.701	2.64748	2.86805	2.68828
UHRF1BP1	6.04993	5.61855	6.06387	5.99129	6.01643	6.26339	6.20578	5.85399	6.31376	6.74465	6.55274	6.39312	6.78316	6.37633	6.51293	6.57899
GNAI3	6.67799	6.92849	6.75163	6.65125	6.57398	6.82925	6.824	6.73676	6.7866	7.01264	6.74536	6.74975	7.48594	7.3647	7.42304	7.33494
IPO5	8.09946	8.08252	8.09772	7.98065	8.01759	8.00471	8.06008	8.14152	7.89151	7.18182	7.52325	7.79593	6.99981	6.91146	7.2676	7.16858
OAT	5.83708	5.89171	5.78106	5.62604	5.92314	5.87497	6.00751	5.75066	6.99419	6.65443	6.71662	6.6033	6.64558	6.61812	6.8311	6.80434
WDR3	5.06453	4.94152	5.1589	4.92637	4.94633	5.08093	5.12066	5.08853	5.2294	5.21839	5.10622	5.20568	5.3836	5.25476	5.40825	5.26375
PKN2	6.30704	6.35966	6.25681	6.45936	6.24415	6.51388	6.55927	6.4235	6.52598	6.68276	6.6873	6.41066	6.76444	6.601	6.84141	6.70343
WDR18	4.44742	4.50774	4.36511	4.36404	4.45741	4.37792	4.54228	4.36315	4.34323	4.52486	4.39248	4.52627	4.15583	4.07391	4.25856	4.40536
TRAM2	5.33721	5.21568	5.37723	5.40167	5.45974	5.48983	5.33045	5.04436	5.19192	5.73363	5.46139	4.97136	5.71664	5.49894	5.35167	5.31147
NTN1	7.21872	6.71693	7.11089	7.15207	7.39555	7.17775	7.31217	6.9814	7.6326	7.43784	7.69578	7.59453	7.51868	7.52796	7.34741	7.50052
MCM10	4.43723	4.2724	4.75329	4.40481	4.41571	4.42333	4.64969	4.27134	3.75098	4.99984	5.02857	3.96874	5.07051	4.53486	5.08522	4.95164
DGKA	3.4815	3.34827	3.17792	3.59103	3.47215	3.36954	3.28557	3.28589	4.15992	3.62393	3.85478	3.93306	3.62622	3.94844	3.78436	3.94856
ERBB3	6.83664	6.5124	6.65048	6.76768	6.88206	6.83886	6.9589	6.81426	7.4484	7.09926	7.15873	7.18797	7.36599	7.31692	7.29437	7.38522
ANKRD44	1.12782	0.738691	0.761479	0.718077	0.239994	0.652424	1.42026	0.83894	1.23259	1.83914	1.80059	1.45349	1.90684	1.94732	1.89065	1.83072
KARS1	7.05314	7.21767	7.00078	6.90414	7.00614	6.92963	7.02166	6.94961	7.09039	6.77349	6.78661	7.08541	6.84214	6.81037	6.91582	6.8851
ADAT1	4.39045	4.4617	4.38136	4.39419	4.27058	4.49662	4.6644	4.57898	4.77768	4.61707	4.68026	4.83075	4.01606	3.99799	3.87397	4.27361
PDIA5	5.04676	4.66502	4.81442	4.73855	4.93239	4.66073	4.70053	4.67663	5.03143	4.27941	4.50352	5.31955	4.20328	4.25808	4.53242	4.55902
TBC1D22B	5.11761	5.11516	5.16125	5.10626	5.14612	5.19005	5.24658	5.11799	5.17612	5.36842	5.45833	5.12403	5.4204	5.42205	5.46358	5.47654
NDUFB4	7.21325	7.28777	7.34955	7.01847	7.26966	7.10769	7.2695	6.95495	7.31526	7.29883	7.30642	7.24245	7.18958	7.18414	7.27015	7.27624
SPEN	7.3848	6.76867	7.47318	7.65992	7.52092	7.61408	7.59764	7.31167	7.15395	7.63717	7.38855	7.17686	7.30774	6.8598	6.87926	6.90292
MYLK	3.79256	3.34827	4.06149	3.77903	3.87012	3.95466	4.15825	3.87717	3.0853	4.23698	3.98523	3.9386	3.45003	3.17272	3.61844	3.91017
ZC3H15	6.5252	6.78278	6.59057	6.55397	6.60751	6.75738	6.72456	6.60251	6.82931	6.8529	6.70763	6.65435	6.98698	6.81556	7.11931	6.94891
MAP2K4	5.94887	6.04786	5.9662	5.85849	5.90576	6.08601	6.05565	5.89962	6.15684	6.29209	6.01888	6.07063	6.22825	6.14213	6.28562	6.28994
PACC1	2.84329	2.94728	2.79674	2.93354	2.60639	2.74613	2.75482	2.79045	2.0616	2.5979	2.50127	2.20851	2.24583	2.01918	2.3949	1.96785
SLK	6.39259	6.11575	6.36191	6.4821	6.51023	6.59233	6.60891	6.44735	6.70086	6.90565	6.86688	6.44372	7.31727	7.30835	6.99645	6.99349
CYB5R4	3.18121	3.39801	2.95715	2.92766	3.11975	3.42336	3.13174	3.02864	3.65545	3.02933	3.05967	2.96892	2.78655	3.02754	3.04022	2.97994
GSTO2	5.33904	5.40297	5.28521	5.3154	5.22829	5.37371	5.39362	5.2082	5.03289	5.07523	4.86413	5.0336	5.35188	5.07014	5.23974	4.97274
SEC61A2	2.69718	2.75703	2.68332	2.67741	2.65247	2.60278	2.72706	2.9801	2.69969	2.70138	2.8762	2.54273	2.46927	2.74931	2.74459	2.40744
PRKCQ	2.90868	3.07511	2.79674	3.20538	2.82334	2.71327	3.2535	2.62983	2.89251	3.08302	3.22724	2.79633	3.34528	3.10648	2.99661	3.14192
TLE2	2.35142	1.75097	2.51674	2.24826	2.42357	2.0913	2.29455	1.90019	1.45837	1.09961	1.36809	1.28948	1.41769	0.901756	0.736979	1.53527
ASB1	4.41489	3.71501	4.2853	4.24146	4.2804	4.34183	4.21598	4.05172	4.05442	4.23051	4.09963	3.96603	3.60956	3.48924	3.333	3.49627
FAM107B	5.32252	5.59383	5.17763	5.3041	5.02142	5.66073	5.67966	5.31871	6.16026	6.65845	6.29359	5.84849	6.5846	6.72979	6.59033	6.56166
TBC1D1	3.91756	3.88455	3.94603	3.85532	3.60308	3.85254	4.05783	4.02565	4.02532	4.07783	4.64839	4.13744	4.27058	3.89435	4.14774	4.1779
CDK13	6.26251	6.07045	6.22112	6.30583	6.27208	6.41155	6.38739	6.32441	6.44309	6.55859	6.61722	6.386	6.21019	5.98877	6.00724	6.12741
MTHFD2	6.50786	6.69097	6.15768	6.20799	6.43971	6.25543	6.30609	6.14783	6.21347	6.97376	6.67258	6.01252	7.25833	7.08663	7.44664	7.19751
SLC9A7	5.33355	4.87574	5.46564	5.22604	5.42697	5.3695	4.97485	5.08967	4.12743	4.00385	3.96237	4.65148	3.03153	2.99861	3.10098	3.21459
FOXJ2	4.78135	4.57597	4.54181	4.71912	4.66837	4.90002	4.86664	4.65051	4.63858	4.85728	4.91561	4.55726	4.808	4.52644	4.51707	4.668
YBX1	9.20414	9.33725	9.22269	9.00368	9.21754	8.89405	9.07227	8.99613	9.22528	9.04548	9.05945	9.18745	9.13736	9.25517	9.35626	9.31201
PDE4A	1.05861	0.659318	0.65854	1.33037	1.20229	0.951918	0.720093	0.964012	1.89143	1.37472	1.76142	1.83295	2.27149	2.1389	2.14264	2.44148
PPP2R5A	6.53951	6.55136	6.59667	6.52013	6.52627	6.76537	6.73783	6.61169	6.77552	6.73576	6.71357	6.5936	6.46292	6.25916	6.46958	6.47058
CTNNA2	4.79206	4.39996	4.9377	4.67594	4.8325	4.3674	4.52088	4.52417	3.01598	2.74442	3.10212	3.67173	1.89588	2.56438	2.55716	2.60661
ELAVL1	6.71748	6.70421	6.93211	6.67819	6.71321	6.763	6.79477	6.67977	6.66877	6.62059	6.6596	6.69835	6.38448	6.17975	6.37824	6.50924
DIP2B	6.57756	6.1083	6.63869	6.65703	6.66344	6.74483	6.68422	6.58355	6.49606	6.76306	6.64576	6.63355	6.65616	6.3498	6.35492	6.42668
SMARCD1	6.43674	6.36019	6.55966	6.50002	6.36498	6.40748	6.62655	6.48219	6.63642	6.5413	6.56367	6.60984	6.58929	6.37487	6.56816	6.60135
KDM4A	5.36972	5.03358	5.34157	5.27083	5.48331	5.20076	5.34117	5.16434	5.45128	5.3635	5.42005	5.45541	5.4204	5.37217	5.34126	5.43321
NFYC	5.72356	5.91611	5.83811	5.89437	5.63448	5.84948	5.89351	5.91654	5.81571	5.79638	5.92306	5.8668	5.78578	5.54378	5.72791	5.84922
ZMYND12	2.07293	2.15946	1.73534	2.23879	1.65884	1.56653	2.0918	2.34556	1.92963	1.60567	1.80061	2.1713	1.37093	1.74507	1.96293	1.92998
SLC9A3	2.96193	2.65724	2.71395	2.95275	2.6994	3.08908	3.15773	2.61092	3.18151	3.36297	3.38637	2.78504	3.05294	2.54971	3.09512	3.43543
NGEF	1.36135	1.19782	0.947639	1.36558	1.09518	0.652424	0.518939	1.36272	0.989111	0.634242	0.923501	0.559066	0.324976	0.467499	0.166489	0.589699
ASPM	6.1495	5.68683	6.50878	6.21404	6.1629	6.63551	6.43108	6.26134	6.5166	7.34527	6.8124	6.56929	6.7313	5.81669	6.04639	6.13735
ELOVL1	5.10157	5.1567	4.98367	4.95699	4.88331	4.91165	4.96499	4.88739	5.46868	5.27191	5.30553	5.22964	5.61839	5.76323	5.72865	5.84477
POLR1H	3.39287	3.43423	3.24163	3.2672	3.33758	3.14646	3.43604	3.01906	3.4164	3.42288	3.01595	3.02737	3.23654	3.34731	3.36384	3.4095
ZBTB11	6.29533	6.28175	6.5235	6.29901	6.25539	6.58645	6.50989	6.33556	6.37498	6.65403	6.44605	6.25038	6.53514	6.48629	6.44105	6.33774
ATXN3	4.52324	4.81294	4.94044	4.78886	4.44874	4.83276	4.70765	4.9057	4.54737	4.82326	4.87335	4.58759	5.09228	4.83525	4.86576	4.94097
GOLGA5	5.39627	5.41006	5.34029	5.38354	5.41922	5.37371	5.47514	5.39196	5.78913	5.77504	5.75119	5.61291	5.79394	5.71737	5.84526	5.87062
FGFR2	8.01291	7.59091	7.85925	8.03309	8.08496	8.1878	8.23719	7.96259	8.14741	7.75272	7.91008	8.20891	7.28771	7.12617	7.30632	7.54895
LRRC40	4.51034	4.70014	4.69596	4.50689	4.36587	4.70988	4.78822	4.73191	4.83582	5.17636	5.1486	4.81123	4.76949	4.48706	4.73474	4.77333
ISOC1	5.3335	5.48965	5.37723	5.27662	5.29152	5.51095	5.55626	5.4766	5.40232	5.60615	5.58251	5.6077	5.34987	5.24435	5.59368	5.42812
EML1	4.06384	3.98291	3.62279	3.94534	3.8766	3.88241	4.05411	3.85041	4.56365	4.6433	4.58059	4.53911	4.68129	4.67553	4.59874	4.7021
TRMT11	3.65568	3.64463	3.55993	3.78229	3.61864	3.66248	3.69676	3.79817	3.39836	2.99411	3.30197	3.42134	2.57611	2.48313	2.83542	2.69957
THUMPD1	5.78244	5.8152	5.86292	5.70204	5.84922	5.7428	5.85448	5.93257	5.88942	5.77578	5.84711	5.84776	5.78877	5.8222	5.9404	5.85744
MSANTD3	3.54872	3.67521	3.47916	3.3877	3.50854	3.55158	3.48658	3.52797	3.54906	3.73477	3.43244	3.81696	3.75613	3.79978	3.81538	3.81455
KIF26A	3.2681	2.58875	2.97867	3.30396	3.21497	3.26003	3.2339	3.02386	3.40741	3.06857	3.20307	3.22647	3.15616	2.82823	2.63508	2.86423
ATG2B	4.8623	4.53394	4.94044	4.93372	4.83417	5.1328	4.95105	4.84872	4.93928	5.24218	5.26291	5.06311	5.04097	4.87306	4.66989	4.92902
ARFGEF1	8.23114	8.05743	8.21996	8.23384	8.27891	8.35277	8.24781	8.14785	8.43438	8.63847	8.52618	8.42615	8.62866	8.48175	8.44987	8.44397
ZFAT	4.14956	4.13735	4.21448	4.22239	4.24072	4.20905	4.24889	4.33834	4.46741	4.48554	4.71998	4.43893	4.74374	4.50432	4.50501	4.6766
MTFR1	5.38483	5.51899	5.44065	5.32326	5.36027	5.5441	5.3892	5.52987	5.5383	5.84803	5.7166	5.52529	5.73828	5.51691	5.61867	5.57567
FECH	3.58359	3.46956	3.16859	3.42988	3.41091	3.35257	3.36576	3.15645	3.49915	3.40383	3.32007	3.28861	3.19691	3.14219	3.4126	3.33176
MYO9A	5.87215	5.50675	6.023	5.89661	5.84171	6.18763	6.10598	5.77504	6.28265	6.25273	6.28606	6.18592	6.31974	5.98815	5.99251	6.05781
PFKP	8.09528	7.74081	8.10874	7.99178	8.12805	7.77679	7.78627	7.87238	7.13499	7.16523	7.06361	7.58947	6.12774	6.1985	6.39327	6.58545
IDI1	6.22795	6.49963	6.22564	6.18292	6.09708	6.30423	6.48456	6.36043	6.54711	6.80288	6.69425	6.97973	6.57776	6.45869	6.78235	6.88355
SP100	5.62336	5.9609	5.46653	5.74688	5.77559	5.92821	6.10351	5.74342	7.02433	7.04681	7.1131	6.65394	6.91932	7.16666	7.18959	7.35532
KLF6	5.86269	6.29384	5.78869	6.3143	6.0943	5.81892	6.40576	6.34948	6.99681	7.0425	6.90671	6.74144	7.55004	7.7016	7.76797	7.82811
NEO1	7.94829	7.99026	8.17084	8.1089	7.92049	8.15529	8.01918	8.22915	7.3684	7.79519	7.76943	7.61612	7.8824	7.67079	7.76183	7.64776
TRAM1	9.3886	9.82325	9.31451	9.33251	9.27387	9.60773	9.59778	9.45732	9.59773	9.88502	9.85821	9.48225	10.2425	10.263	10.2851	10.2124
PHKA1	-1.01171	-1.60473	-2.08351	-1.69285	-0.613003	-1.7246	-0.797481	-2.00107	1.50601	1.04164	1.78766	0.696394	1.0904	0.825906	0.850217	1.1633
TNFRSF1A	5.80705	5.90969	5.63619	5.74194	5.7886	5.73628	5.80334	5.67796	6.04539	6.2421	6.12116	5.94332	6.41889	6.5702	6.55067	6.50684
CACNB1	1.973	1.27085	1.83314	2.19053	1.74645	1.85867	2.01736	2.02027	1.87848	2.10754	2.02676	1.91403	1.70818	1.81311	1.84767	2.00475
EVI5	4.42524	4.57957	4.37325	4.50491	4.45958	4.67104	4.74504	4.4847	4.5226	4.95212	4.75508	4.51146	4.98519	4.70381	4.81226	4.78654
STOML1	0.967123	0.324055	0.427542	0.823099	1.09515	0.784843	0.863019	1.02272	1.03652	1.46569	1.51669	0.772925	1.59074	1.55947	1.4041	1.96786
PKM	10.9298	10.9033	10.9778	10.828	10.7687	10.5849	10.8133	10.7528	10.775	10.8453	10.8206	11.0621	10.7186	10.6862	10.8703	10.8838
DHX29	3.69043	3.51159	3.6364	3.54953	3.6225	3.2691	3.77567	3.89298	4.03703	3.89072	4.13327	3.94413	3.28355	3.50304	3.54296	3.54092
DNTTIP2	5.23011	5.33861	5.32566	5.29956	5.32869	5.46537	5.49722	5.58771	5.72452	5.77504	5.6925	5.65564	6.0334	5.97109	5.97577	5.88491
METTL22	3.04914	2.68542	2.5885	2.81118	2.69001	2.98512	2.92737	2.69744	2.97396	3.00426	2.72824	2.71461	2.2967	2.19106	2.29444	2.23194
TP53BP1	6.50094	6.14934	6.83292	6.62742	6.61771	6.61252	6.45736	6.47783	6.38763	6.01237	6.41535	6.4481	5.21088	5.14904	5.27363	5.28361
TRO	1.69436	1.82557	1.80929	2.24827	1.74644	1.78468	2.21683	2.11324	3.02188	2.52219	2.99921	2.91438	1.81675	2.33712	2.30241	2.18436
RRP15	5.58427	5.79909	5.61229	5.75528	5.61715	5.93819	5.78887	5.72291	5.32205	5.9128	5.56365	5.44959	5.83253	5.79161	5.89031	5.58026
RHOA	8.15254	8.52579	8.23006	8.07721	8.104	8.20573	8.2928	8.17448	8.38471	8.48763	8.39026	8.43186	8.6304	8.51911	8.63853	8.53707
DHX8	5.75809	5.51336	5.7454	5.74696	5.67876	5.7869	5.87465	5.78427	5.91185	5.94609	5.96822	5.84111	6.15501	6.04663	5.90414	5.93954
PMS2P4	0.834584	0.165264	0.314124	0.0802232	0.800424	0.531407	0.0835921	0.241093	0.569932	-0.141776	0.0350651	0.680032	0.294824	0.121041	0.162635	-0.313377
PRKCZ	4.89245	4.44602	4.27228	4.5799	4.60143	4.35467	4.63979	4.55763	4.46958	4.36267	4.5598	4.35636	4.01606	4.07391	3.96871	4.30723
IARS2	7.28581	7.08886	7.32665	7.27232	7.29321	7.39872	7.35512	7.26887	7.63188	7.67659	7.69383	7.59277	7.44517	7.23662	7.55543	7.45541
IDH3G	4.82239	4.97332	4.80542	4.78724	4.72338	4.42536	4.66927	4.8228	5.09574	4.66266	4.99939	5.25985	4.70816	4.87837	4.99082	5.08469
ROGDI	3.5556	3.45504	3.53834	3.53026	3.21311	3.54039	3.58235	3.59079	3.26033	3.11914	3.17491	3.67592	2.64753	2.90299	2.49986	2.99781
ROCK1	6.27259	6.06526	6.26693	6.39319	6.40708	6.43154	6.36878	6.29676	6.04816	6.53648	6.2954	5.94227	6.47255	6.20051	6.24	6.1904
CBFB	5.12185	5.29988	5.06139	5.15863	5.12855	5.56451	5.34726	5.15672	5.35161	5.68632	5.49463	5.16366	5.47015	5.20252	5.5666	5.33338
PDK3	4.75971	4.37947	5.11826	4.79048	4.84579	5.0338	4.62983	4.48817	3.28508	4.24985	3.96525	3.6617	3.85521	3.46829	3.82095	3.4602
HYAL2	5.01628	4.96646	4.88167	4.88299	4.74482	4.72479	4.8856	4.8808	4.83917	4.27732	4.4715	4.94542	4.20771	4.05997	4.25651	4.5821
HDAC4	3.69042	2.95284	3.74088	3.92188	3.92434	3.87054	3.63836	3.56465	3.67807	4.05847	4.15359	3.70791	3.65576	3.29275	3.333	3.38522
RASSF1	1.59931	1.27085	1.45729	1.23838	1.48298	1.27379	1.50988	0.983842	1.78436	1.68356	1.85125	1.25432	2.14761	1.84596	1.89065	2.17629
FGFR3	3.89043	2.95284	3.70903	3.88899	4.0559	3.6241	3.62337	3.19099	3.53262	3.49306	3.31104	3.29727	3.22783	3.38506	3.17241	3.03003
IFI35	2.2149	2.62402	2.34505	2.25766	2.36018	2.74613	2.66014	2.07677	4.38277	4.10874	3.89456	3.82936	4.63755	5.03139	4.80525	4.93977
HEATR6	4.63149	4.60979	4.90715	4.82409	4.72518	4.91455	4.94705	5.04199	4.76718	4.73151	4.86259	4.91759	5.21859	4.88891	5.11158	4.89133
COASY	5.86523	5.74084	5.74383	5.93448	5.80314	5.63376	5.80445	5.76075	5.93551	6.35501	6.3163	6.02576	6.14983	6.09754	6.13231	6.30714
PLEKHH3	3.3355	2.55261	3.02079	3.30849	3.17868	2.97961	2.91101	2.84569	3.05682	2.83822	2.81372	2.89665	2.54129	2.60333	2.46771	2.81834
MEF2A	6.20096	6.1213	6.31183	6.1705	6.07945	6.17952	6.24458	6.08429	6.1322	6.14907	5.96812	6.12417	5.97538	5.91111	5.98174	6.00144
OTUD5	4.94973	4.82208	4.86153	5.03287	5.0788	4.7877	5.0533	4.9391	4.95466	4.79577	5.16368	4.882	4.77399	4.99032	4.84405	4.98432
TFE3	4.63149	4.48298	4.65309	4.56294	4.67954	4.46143	4.51548	4.4619	4.49527	4.4544	4.41791	4.48894	4.51578	4.52306	4.38986	4.53715
TBC1D25	2.92336	2.96328	3.14022	3.13473	3.0526	2.92325	2.82634	3.01381	3.07345	3.26681	3.1432	3.19418	3.40031	3.21442	3.02482	3.44
ACSL4	4.99786	5.35858	5.19383	5.06532	5.00778	5.24279	5.28199	5.12804	4.90639	5.33227	4.96238	5.0322	5.34578	5.19833	5.24697	5.06727
INPP5A	5.98783	5.88228	6.06259	5.94616	6.11911	5.95797	5.86619	5.91202	5.59879	5.69265	5.57969	5.5179	5.44126	5.34465	5.38023	5.50419
GPKOW	2.99921	3.08527	2.82077	3.25786	3.20984	3.01779	3.08147	3.16082	3.49066	3.02435	3.23679	3.50599	3.18796	3.24839	3.21532	3.52514
GRIPAP1	3.94898	3.47729	3.99966	4.13327	4.0814	3.76225	3.96185	3.8956	3.96224	4.18658	4.26753	3.73362	3.89195	3.84389	3.88348	3.9271
FTSJ1	3.92487	4.04929	3.77818	3.7326	3.84056	3.80342	3.9216	3.85848	4.1917	4.04869	3.99933	4.15899	4.15583	4.05997	4.08434	4.27927
PRR11	6.05824	6.05438	6.30766	6.06538	6.12731	6.18945	6.15021	5.97777	6.51973	6.4588	6.31009	6.47555	6.40785	5.76466	6.18991	6.10479
ATP11A	8.40962	7.95174	8.49318	8.46446	8.54875	8.55838	8.62619	8.39928	9.14379	9.47702	9.42036	9.29894	8.8068	8.47903	8.39832	8.7443
POLR1A	6.42175	5.92885	6.65048	6.55349	6.40198	6.52007	6.58463	6.38906	6.54404	6.64999	6.60345	6.53124	6.39525	6.00724	5.82808	6.03293
LAPTM4A	7.59536	7.93218	7.52942	7.44092	7.45093	7.52883	7.76197	7.46856	7.89052	7.54452	7.68316	7.66735	7.86196	8.12612	8.04777	7.98667
TTC7A	4.33481	3.71828	3.79648	4.08391	4.10092	4.23706	4.38242	3.98687	5.08881	5.14343	5.2298	4.99018	5.33067	5.4047	5.19327	5.26565
IP6K2	5.38571	5.12258	5.40134	5.35207	5.30363	5.42332	5.46117	5.23223	5.42923	5.48449	5.41585	5.28513	5.22845	5.34658	5.32449	5.27983
SRBD1	4.54397	4.44405	4.74389	4.66185	4.56975	4.68974	4.61729	4.68575	4.56567	5.01624	5.09181	4.79603	4.82687	4.57949	4.57587	4.72853
KIF2A	5.69818	5.83941	5.66966	5.70891	5.76607	5.81892	5.7095	5.65959	5.78389	6.05695	5.79954	5.78754	6.19635	6.09069	6.2448	6.07039
PSME4	6.76034	6.59025	6.7272	6.83674	6.76744	7.08574	6.98404	6.80697	7.16096	7.16041	6.97717	7.30534	6.84072	6.7217	6.62097	6.77426
IFT80	5.9296	5.86147	6.1555	5.99564	6.00902	6.17114	6.01188	6.01419	5.49878	5.45452	5.65199	5.5502	4.76213	4.62898	4.93172	4.82209
SIRT2	6.80363	6.76433	6.65717	6.62606	6.67883	6.29704	6.45525	6.58558	6.48114	6.05146	6.30613	6.71056	6.19412	6.60979	6.54353	6.58925
ERLEC1	6.08296	6.01041	5.77646	5.82965	5.98147	5.83122	6.00173	5.93002	6.13937	6.10785	6.26585	6.1801	5.69146	5.87347	6.0989	6.15182
PPP2R5B	1.67063	1.40666	1.76044	2.17077	1.86862	1.95177	1.67395	2.1042	2.05009	2.26784	2.54038	1.62844	2.35388	2.3521	2.03178	2.44819
PYGM	2.98529	2.33999	2.83264	2.91583	2.71171	2.45158	2.44979	2.23407	2.37009	1.87277	1.6797	3.11818	0.671927	0.942829	1.29631	0.875247
PITX1	4.39573	4.29446	3.97844	4.23196	4.14457	4.03648	4.33723	3.94448	4.54122	4.43576	4.63581	4.20575	4.54938	4.66483	4.61486	4.82454
MAST4	0.909332	0.931198	1.29517	1.29428	0.905197	1.29171	1.55268	1.50674	1.47569	1.61894	1.50091	1.4689	1.81675	0.982765	1.09044	1.27324
ADGRF5	0.278164	0.357934	0.29661	0.347348	0.4973	0.443892	0.828567	0.0837551	0.472816	0.634216	0.970077	0.747863	-0.178263	0.257856	0.166489	-0.424905
SDK2	1.40383	1.50074	2.11168	1.92151	1.37717	1.39479	2.06249	1.73451	0.989111	1.29424	1.46883	1.19992	0.818412	0.255673	1.12686	0.589723
NUP133	6.24607	6.21045	6.16238	6.27259	6.30252	6.26509	6.37926	6.31565	6.08752	6.40999	6.59094	6.21538	6.3255	6.25208	6.38718	6.32138
NUCKS1	9.45965	9.4817	9.6452	9.50801	9.50442	9.67385	9.62012	9.44463	8.80335	9.36439	9.18149	9.12988	9.54421	9.21413	9.53436	9.26678
VPS35	7.10877	7.32497	7.10417	7.0952	7.09296	7.03711	7.2906	7.26584	7.35178	7.39796	7.43934	7.37807	7.45826	7.42684	7.441	7.47855
DNAJA2	6.19758	6.34758	6.07014	6.05463	6.15758	6.08349	6.10958	6.11672	6.25541	6.19633	6.05922	6.1343	6.11835	6.19261	6.39653	6.37961
BCL3	3.42073	3.40208	2.91311	3.31301	3.22008	3.09635	3.43604	3.38243	3.55723	2.89935	3.2744	3.40139	2.97015	3.21525	3.26518	3.55964
KCNAB2	0.674996	0.686264	0.710876	1.09892	0.905222	0.706859	0.642963	0.351359	-0.757174	-0.189723	-0.423928	-1.1734	0.0759169	0.00726422	-0.661089	-0.329959
CLEC2D	0.534222	0.71379	1.04574	1.04909	1.24357	1.46229	1.60272	0.680421	0.569642	1.0328	1.14169	0.81429	0.99948	0.461689	0.706815	0.586854
FUNDC1	3.03118	3.26134	3.15919	2.93939	3.01782	2.96293	3.18713	3.13	3.20949	2.97358	3.07041	3.26672	2.86169	2.979	3.17241	3.05663
RORA	1.11085	1.19782	1.96838	1.39995	0.955082	1.69326	1.22239	1.54729	1.55926	1.45094	1.53229	1.64211	2.41657	2.46214	2.23729	2.01383
TGFBR3	4.78672	4.94988	4.5562	4.62782	4.70892	4.72973	4.8038	4.4951	5.92136	5.77652	5.67767	5.60334	6.2597	6.09241	5.94551	5.95022
HES2	3.57742	3.01792	3.09165	3.47894	3.34695	3.2691	3.5878	3.47291	3.31425	3.06373	3.30651	2.91928	3.80967	3.81929	3.49152	3.70687
ATP1B3	6.93709	7.08443	6.71522	6.65969	6.91574	6.69099	6.6415	6.63069	6.59196	7.01182	6.776	6.57464	7.03897	6.92817	7.0487	7.06238
NEDD4	1.27242	1.17897	1.68387	1.62002	1.49989	1.69327	1.57361	1.56056	3.16749	3.63705	3.87939	3.09849	3.55835	3.40724	3.75848	3.53147
PIGB	3.38936	3.59216	3.55276	3.30396	3.36089	3.65211	3.60315	3.53807	3.18338	3.53569	3.27903	3.63119	3.61291	3.57991	3.72324	3.7428
MAPK6	5.86458	5.8424	6.01651	5.86622	5.75639	6.0764	6.14666	6.03057	6.45136	6.34554	6.18054	6.43784	6.30751	6.13402	6.35251	6.34989
GNB5	2.63318	2.7053	2.42552	2.61302	2.72616	2.83758	2.50532	2.53221	2.75766	3.11148	3.07041	2.96892	2.55538	2.41913	2.7446	2.57628
RAB27A	3.00382	2.9361	2.79691	2.96831	2.74773	3.00155	3.13878	2.94512	3.20949	3.83776	3.54055	3.62776	3.69106	3.74866	3.9203	3.67001
UFD1	4.63744	4.80835	4.59155	4.59852	4.5126	4.58283	4.84957	4.73922	5.1748	5.08004	5.07858	4.98885	5.10304	5.00012	5.30078	5.28641
LRP6	7.28533	6.9801	7.64752	7.31797	7.28103	7.45695	7.36566	7.23437	6.77002	7.07448	6.97681	7.02378	6.52003	6.08088	6.39933	6.29834
PHRF1	5.4352	4.87866	5.50511	5.47907	5.56489	5.1696	5.42707	5.20187	5.43588	5.50161	5.62224	5.31209	5.41273	5.28503	5.30575	5.3334
ELP1	5.19324	4.63594	5.1846	5.40802	5.21684	5.32233	5.48898	5.35056	5.1893	5.35757	5.37749	5.08078	4.76345	4.70268	4.73916	4.80506
NUCB2	5.45217	5.50013	5.07394	5.22843	5.19883	5.26906	5.17133	5.09652	5.06327	5.01499	5.21416	5.05675	5.01335	5.15888	5.22406	5.17548
PFN2	8.92155	9.06835	8.99335	8.70808	8.68905	8.96609	8.95202	8.70568	8.50195	9.01668	8.71653	8.79698	8.66849	8.77182	8.91633	8.78074
PTPN3	5.58272	5.13363	5.46754	5.5696	5.43469	5.53284	5.43567	5.34098	5.74072	5.6553	5.81478	5.57867	4.78294	4.75551	4.3208	5.17649
DAPP1	6.17528	6.26844	5.97828	5.86852	6.06901	6.07382	5.93353	5.78911	5.70263	5.74583	5.46546	5.78524	5.79394	5.95925	5.87834	6.13267
FGF10	-0.680522	-0.312594	0.29661	-0.552045	0.0232263	-0.047795	0.383241	-0.496568	-0.167808	0.896545	0.720522	-0.833718	1.16712	1.49188	1.84766	1.19558
SLC44A1	5.87582	6.1145	6.14692	5.98274	5.96387	6.24436	6.1023	6.00826	6.09016	6.32571	6.21583	6.18159	6.43083	6.17005	6.34467	6.178
TMEM260	4.84826	4.69185	4.94044	5.02873	4.78674	4.87349	5.10637	4.91477	4.21193	4.29591	4.35564	4.70778	3.78612	3.46477	3.8539	3.85567
SMG6	4.67835	4.31834	4.80541	4.78236	4.80202	4.70146	4.89393	4.77665	4.94392	5.16846	5.02988	4.94673	5.12053	4.80756	4.73767	4.9145
EXOC5	5.98433	6.26173	6.12063	6.10693	6.16355	6.37317	6.21326	6.17449	6.11195	6.58	6.23639	6.05543	6.15442	5.92121	6.06058	6.04681
FSTL3	3.31709	3.35248	3.19642	3.56096	3.39292	3.31801	3.31072	3.09396	2.85331	2.44974	2.84529	2.35678	2.56923	2.94907	2.63507	2.55779
DGCR2	5.80706	5.57052	5.66801	5.81381	5.94182	5.84114	5.91827	5.78073	6.16026	6.06607	6.01894	6.09882	6.26557	6.18999	6.04044	6.25784
RNF126	4.63298	4.35028	4.50143	4.46489	4.50215	4.28033	4.19249	4.49337	4.5371	4.46547	4.33803	4.72235	4.53355	4.58599	4.60521	4.8463
MNT	5.47891	5.16628	5.41719	5.73017	5.50124	5.20431	5.31965	5.474	5.33984	5.06677	5.37749	5.55359	5.34881	5.29492	5.29279	5.445
ZXDC	5.48717	5.12504	5.43871	5.59021	5.75731	5.6223	5.64547	5.62843	5.84348	5.6003	5.80357	5.84776	5.44128	5.37687	5.09789	5.46748
JMJD6	4.59986	4.16396	4.19623	3.94825	4.01533	4.15133	4.33109	3.20373	3.62862	4.6975	4.08911	3.37299	3.9802	4.36015	4.23373	4.11177
POLB	4.90975	5.05699	4.87307	4.8996	4.76942	4.89563	4.99439	5.03607	4.882	4.79723	4.79628	4.7159	4.78145	4.76698	5.10817	5.14481
ST6GALNAC1	6.8066	6.70668	6.79853	6.6432	6.98866	6.73586	6.81029	6.74876	7.4785	7.34477	7.26119	7.86001	6.81113	7.18057	7.35415	7.43908
WIPI1	3.56499	3.6549	3.19642	3.33981	3.42425	3.47916	3.5247	3.19948	3.2503	3.28393	3.27902	3.30159	3.35731	3.89972	3.51918	3.65558
FRMPD1	1.00442	0.712715	0.990654	1.01271	0.930355	1.18069	0.961571	1.26886	0.123325	-0.285376	0.451781	0.643021	-1.12624	-0.113857	-0.188755	-0.474829
GBA2	4.93169	4.37119	4.72809	4.89056	4.85895	4.84647	4.94705	4.72898	4.49314	4.94291	4.99518	4.57518	4.83119	4.47311	4.81366	4.87399
NDST1	7.56038	7.04236	7.36496	7.56467	7.66766	7.66071	7.72795	7.5379	7.81327	7.74363	7.80941	7.85158	7.84566	7.60432	7.45782	7.73132
ASNS	4.65269	4.78481	4.08055	4.43468	4.4504	4.24373	4.38738	4.29027	4.72022	5.02353	5.20162	4.26287	5.59056	5.6067	5.80657	5.61339
AP3M2	4.85338	4.71002	4.99691	4.82251	4.69247	4.79557	5.0308	5.05377	4.89171	4.76026	4.88403	4.75574	4.96567	4.60371	4.78972	4.97855
CNGB1	1.84523	2.37352	2.11168	2.21004	2.44991	2.35262	2.76397	2.43472	3.33337	3.43794	3.48951	3.33982	3.35331	3.18133	3.48452	3.52831
ST6GALNAC2	3.00316	2.99579	3.31337	3.08417	3.18281	2.56028	3.09908	3.08522	3.01255	2.26921	2.55391	3.47521	2.76184	3.13243	3.33547	3.58336
PABPC1	11.8935	11.9966	11.9482	11.9008	11.8193	11.6963	11.8447	11.964	11.6464	11.5804	11.692	11.718	11.4899	11.4417	11.5047	11.5434
TESK2	1.17029	1.19782	1.45729	1.33037	1.02682	0.996303	1.13129	1.5737	1.27276	1.45094	1.21712	0.845599	1.448	1.11443	1.47644	1.25654
CFAP20	4.70695	4.84019	4.66642	4.59852	4.61894	4.45548	4.64969	4.78515	4.78291	4.25411	4.81553	4.87916	4.29163	4.2042	4.414	4.67803
CSNK2A2	6.57974	6.52829	6.49671	6.47807	6.47272	6.52892	6.40348	6.54819	6.03042	6.26119	6.15159	6.06617	6.35389	6.11628	6.07041	6.13878
PTPN21	3.06246	2.60296	2.83266	3.0732	3.02368	3.17087	3.20736	3.1995	3.12971	3.07822	3.26041	3.14722	2.98575	2.58399	2.76207	2.87424
EIF2B3	3.42073	3.44215	3.50163	3.16099	3.47215	3.34401	3.3293	3.29386	3.49916	3.57708	3.44898	3.29295	3.54438	3.30462	3.59263	3.55964
TCOF1	4.96636	4.41414	5.03594	5.15109	5.17272	4.83429	5.14359	4.97546	5.23449	5.48811	5.62951	5.13132	5.55711	5.35896	5.37646	5.46914
CDC42	8.23896	8.44751	8.23792	8.04928	8.09327	8.14526	8.30014	8.07432	8.8734	8.61947	8.63075	8.67771	8.81312	8.9597	9.04312	8.96441
OSBPL3	5.962	5.5858	5.97293	5.94543	5.79631	6.0391	5.95762	5.85932	5.92136	6.28698	6.23936	6.08762	5.69389	5.74084	5.87968	5.80152
RAD18	3.72155	4.09776	3.90165	4.00796	3.92121	3.99058	4.13027	4.00639	3.9468	4.30017	4.67675	3.62087	4.50139	4.35445	4.66525	4.60029
ATP2B1	7.79194	7.789	7.84063	7.89363	7.77247	8.05868	7.91154	7.87885	7.36955	7.89849	7.7441	7.6427	7.97349	7.72382	7.92986	7.78351
TRPM5	2.01928	1.94194	2.29445	2.05691	2.02861	1.77197	1.93886	2.11324	1.21208	1.19135	1.22178	1.34067	1.18539	1.31547	1.01472	1.3754
NCK2	5.28702	5.39788	5.1589	5.31089	5.18191	5.10012	5.38031	5.1859	4.96556	5.02375	4.97391	5.0232	5.31533	5.18586	5.27566	5.46583
MAP4K4	6.28207	6.13725	6.21886	6.32378	6.28556	6.1762	6.35279	6.23464	6.36019	6.24826	6.16794	6.33624	6.16891	6.08174	6.04214	6.09834
MGAT4A	5.78244	5.60358	5.87445	5.59856	5.64591	6.20075	6.20239	5.70286	6.16093	6.33604	6.1861	6.37326	6.04026	5.95612	6.08335	5.99561
RPL31	9.82606	10.1676	9.51864	9.56645	9.9311	9.69939	9.43457	9.4717	9.33924	9.1283	8.8086	9.05283	9.14584	9.14441	9.21639	9.1666
WDR1	6.30237	6.21682	6.3066	6.23203	6.20538	6.10202	6.28879	6.21961	6.66971	6.48758	6.60758	6.74778	6.56687	6.50768	6.61778	6.76185
SNX13	5.15437	5.13241	5.23242	5.07868	5.11491	5.21021	5.33964	5.10333	5.29548	5.33863	5.1687	5.35004	4.79035	4.94047	4.92642	4.99813
ARHGAP10	2.40818	2.20676	2.68332	2.39179	2.24459	2.49862	2.49287	2.40561	3.32384	3.27136	3.48551	3.20785	3.0415	2.79497	2.8947	3.10416
RPS6KA2	2.98529	2.56717	2.75991	2.75918	2.95178	2.9347	2.84368	2.59156	2.24442	2.31754	2.68701	2.66192	1.88484	1.61134	1.98294	1.50982
ING3	3.83716	4.08263	3.76586	3.93951	3.90522	4.12402	4.09812	4.08653	3.94058	4.08741	4.14854	3.97145	4.2727	4.00037	4.3691	4.33104
VASH1	1.26927	0.546203	1.65742	1.77461	1.49989	1.13354	1.63465	1.16846	0.0343856	0.21073	0.226676	0.500253	-1.99549	-1.59518	-2.15758	-0.883097
LMCD1	3.17304	3.20655	3.38556	3.42572	3.36551	3.35682	3.44174	3.25766	2.37009	3.12084	3.35119	2.70163	3.34528	3.43269	3.57955	3.65558
BUD23	5.06563	5.07367	4.97566	5.01358	5.04032	4.9073	5.01558	5.03012	5.53004	4.92965	5.16746	5.50018	4.33081	4.48528	4.69739	4.8463
SEL1L	6.90848	6.86468	6.52075	6.76109	6.61965	6.92246	6.83651	6.71653	6.29009	6.60358	6.70204	6.35678	6.72744	6.74002	6.72374	6.60323
TRIP13	5.77908	5.63935	5.82925	5.70548	5.76781	5.69648	5.86937	5.65805	6.00124	6.43975	6.42165	5.90343	6.29871	5.92955	6.29017	6.38399
ATP6AP1	7.1533	7.09829	7.11879	6.97852	7.18141	7.07576	7.05833	7.06987	7.4185	7.39193	7.3947	7.4952	7.89364	8.03781	7.81616	7.84379
TCF3	5.60793	5.20408	5.55254	5.58742	5.71631	5.39147	5.47096	5.31773	5.42478	5.19863	5.33029	5.43789	4.97481	4.76556	4.85766	5.07496
TRIB2	5.02084	4.97058	4.42121	4.87538	4.98886	4.73465	4.8856	4.79641	4.85248	4.55453	4.67147	4.35843	5.36087	5.54218	5.12964	5.07387
DAZAP1	6.1645	5.9623	6.04609	6.17176	6.23466	5.81342	6.05106	6.03408	6.51757	6.3574	6.38924	6.41911	6.00795	6.14679	6.25767	6.39253
MBD3	3.84747	3.39927	3.83529	3.95699	3.96034	3.95481	3.88817	3.56217	4.0877	4.43826	4.24063	4.12816	4.28	3.97347	3.99393	3.95752
HLTF	8.1393	8.03238	8.31795	8.13751	8.21125	8.24367	8.10076	8.1429	7.51533	8.17479	7.9818	7.76816	7.92935	7.59452	7.9822	7.82956
FAM50A	3.77917	3.56338	3.6228	3.64933	3.95532	3.49084	3.56185	3.69066	3.5734	3.6007	3.57109	3.68828	3.44262	3.55031	3.57626	3.58423
FAM3A	3.55246	3.59572	3.41744	3.43818	3.33281	3.18051	3.42456	3.47641	3.67432	3.0734	3.37734	3.52086	2.90058	2.93387	2.86266	3.21065
CPSF1	6.61722	5.97739	6.60189	6.76933	6.7064	6.61697	6.62842	6.49434	6.50505	6.37373	6.38613	6.2296	6.28145	6.08211	6.08219	6.04571
MYO3B	6.48124	6.36071	6.74143	6.62015	6.43971	6.9062	6.76778	6.71282	5.83931	5.58516	5.97751	6.58573	4.28325	4.31394	4.50155	4.534
CYBRD1	-2.40503	-2.06207	-2.49356	-3.44402	-4.03921	-3.45729	-4.03921	-2.56645	2.63954	1.45094	2.08082	1.79673	4.28954	5.07477	4.34612	3.99973
PDCD2	4.29586	4.38359	4.16839	4.26729	4.1712	4.33953	4.44623	4.33255	4.68024	4.5231	4.37528	4.32069	4.54237	4.58112	4.48586	4.54969
RDH11	5.37418	5.57768	5.27001	5.2914	5.26337	5.52907	5.49448	5.3486	5.26593	5.57157	5.1396	5.45444	4.86205	4.78687	4.83976	5.02306
PRKACA	5.84288	5.76631	5.96081	5.66719	5.83929	5.64077	5.78214	5.57714	6.14276	5.89517	6.15305	6.11667	5.88969	6.05893	6.15948	6.10586
ADGRL1	6.39786	5.73762	6.3933	6.32017	6.46926	6.22834	6.30296	6.0815	6.17026	6.43788	6.18487	6.21081	6.19803	5.90962	5.9372	6.07907
ACTN1	7.76348	7.52074	7.8638	7.83598	7.76851	7.75687	7.89454	7.87778	7.88186	7.78724	7.98999	8.04234	7.74065	7.5968	7.6522	7.7608
ZFYVE26	4.85338	4.34395	4.76573	4.83198	4.91517	4.96288	5.11353	4.58223	5.32444	5.2907	5.36229	5.21027	5.20089	5.12024	4.84541	5.18656
RPS6KA6	1.68219	1.56021	1.98976	1.78514	1.82904	2.09131	1.59424	1.99118	1.17013	1.52333	1.62253	1.42213	0.645999	0.3503	0.201059	0.660805
EPN2	5.69391	5.31722	5.54173	5.74612	5.72622	5.83657	5.61171	5.59739	5.52173	5.586	5.52224	5.43495	5.60584	5.53716	5.36698	5.44836
PTPN18	4.90236	4.82512	5.04107	4.89358	4.82246	4.66933	4.94102	4.91735	4.68769	4.56657	5.09837	4.70129	4.6293	4.61169	4.63712	4.66079
LIMS2	3.95614	3.96652	3.89601	4.1049	3.83724	3.66592	3.98937	3.97701	3.20431	2.68253	2.85775	3.2036	2.78061	2.78371	2.81324	2.69958
SPEG	3.11456	2.43042	3.13064	3.31751	3.26942	2.85859	3.00648	2.88839	2.66995	2.64408	2.65884	2.41367	2.76262	2.65985	2.43177	2.57015
LNX1	4.0901	4.10527	4.06653	4.16858	4.05305	4.16598	4.29373	3.99666	3.76513	3.71021	3.78485	3.83234	3.70682	3.80543	3.91505	3.91503
ALDH3A2	6.64664	6.58354	6.68034	6.77384	6.60653	6.72848	6.78415	6.8515	6.41872	6.09664	6.34032	6.56346	5.87151	5.88282	6.17967	6.09038
TFRC	11.4474	11.6202	11.6163	11.416	11.4843	11.4624	11.4356	11.3772	11.0347	11.1154	10.8569	11.3559	10.7085	10.5543	10.7987	10.6107
SREBF1	5.57112	5.61502	5.30238	5.8815	5.48967	5.7082	5.86514	5.60621	6.07478	5.91212	5.28149	6.10067	6.21466	5.92058	6.03206	6.19836
AFF4	8.40211	8.05904	8.43937	8.36657	8.41185	8.51971	8.40005	8.38257	8.3732	8.46358	8.27706	8.32308	8.56469	8.26089	8.09994	8.23106
UBE2D1	3.64687	3.70186	3.64988	3.83034	3.68666	4.10141	4.04664	3.67854	4.03119	4.61707	4.02988	3.63802	4.65878	4.39745	4.56596	4.29425
MPP5	5.52455	5.57592	5.61057	5.51479	5.51169	5.73545	5.57325	5.59739	5.76643	5.84732	5.73526	5.54906	5.92502	5.72324	5.74997	5.55716
RHOBTB1	4.38162	4.21573	4.42905	4.48103	4.12291	4.30481	4.37647	4.42611	3.65925	3.48945	3.14842	4.00621	3.14232	3.1684	3.26109	3.35696
SMC1A	5.99942	5.85359	6.25901	6.20374	6.07608	6.15682	6.24379	6.06181	5.88696	6.23078	6.55653	5.90909	6.07772	5.70322	5.97888	5.86624
HSD17B10	4.14748	4.30101	4.17773	4.03281	4.02412	3.92033	4.20931	4.01605	4.80875	4.72539	4.55025	4.85442	4.76947	4.5989	4.91084	4.9739
MARK2	6.79932	6.46844	6.73037	6.8593	6.9003	6.64555	6.74489	6.75202	6.90952	6.8543	6.9871	6.78752	6.9487	6.95978	6.93166	7.05909
HMMR	4.42008	4.53394	4.74703	4.41535	4.49584	4.83276	4.8981	4.81175	5.5557	4.61044	4.78655	5.46889	4.29372	3.5864	4.32668	4.31092
CHFR	4.25717	3.95826	4.09638	4.0546	4.10377	4.35894	4.15478	3.97948	4.31945	4.3377	4.27242	4.23146	3.82597	3.7637	3.64544	3.89059
P4HA2	5.25546	5.20873	5.17996	5.27199	5.29639	5.06929	5.06261	5.21031	4.56365	5.51765	5.74868	4.65149	4.72529	4.86774	4.73769	4.72439
NFATC3	5.46299	5.53158	5.58243	5.61747	5.47099	5.60014	5.64967	5.54169	5.34893	5.96318	5.72762	5.48629	5.7369	5.49181	5.54604	5.53951
TRNT1	3.41381	3.76642	3.40954	3.54952	3.57942	3.73958	3.89273	3.80654	4.44781	4.18883	4.38175	3.94137	3.82419	3.61845	3.76138	3.99286
ACADVL	6.79235	6.0781	6.68198	6.6324	6.78047	6.56864	6.41014	6.50252	7.28001	6.86896	7.15716	6.87656	7.03054	7.19658	7.2223	7.1187
STK10	1.73861	1.43871	1.54648	1.82363	1.95697	1.94046	1.87284	2.02028	3.38473	3.69148	3.75523	3.11328	3.65576	3.44704	3.26518	3.65558
FBXW11	6.82233	6.66707	6.84028	6.86892	6.9181	7.02107	6.91498	6.84609	7.23145	7.36606	7.41771	7.29886	7.35423	7.12614	7.24732	7.2786
EVC	1.88577	1.10102	1.85658	2.10977	1.95697	1.963	2.2432	1.59964	1.96684	2.09808	2.13292	1.9584	1.82832	1.58564	1.53181	1.85113
DERL2	5.31047	5.54864	5.26782	5.19823	5.23966	5.50428	5.44136	5.30988	5.49332	5.91339	5.71056	5.3552	6.06114	5.91717	6.00234	5.86811
NDE1	3.64465	3.49146	4.15427	3.56143	3.67415	4.03919	3.93548	3.67548	4.03131	4.44727	3.98767	4.00429	4.31659	3.74279	4.17212	4.03175
TMEM38A	2.80681	2.5744	2.53138	2.31282	2.7546	2.49862	2.40378	2.39823	2.91172	2.88843	2.54038	2.46838	2.98574	3.11997	3.13267	2.96598
AP1M1	3.78722	3.78523	4.14953	3.84292	3.8895	3.5553	3.76661	3.67857	4.08011	4.02644	4.11266	3.99561	4.51578	4.37837	4.37668	4.38101
PVR	5.09917	4.79753	4.8024	4.95837	4.95687	5.07295	5.04016	4.91986	4.60124	4.70039	4.86715	4.34805	4.97823	4.67989	4.65594	4.92541
XRCC1	4.40447	4.04669	4.22353	4.25091	4.28285	3.85555	4.22593	4.18189	4.08857	4.09456	4.12815	4.29713	4.02615	3.92299	4.21905	4.27738
SCARB1	4.0901	3.8611	3.98909	3.89803	4.12019	3.80654	3.96977	3.87185	3.75097	3.87698	3.79135	3.80222	3.50886	3.72824	3.82094	3.85314
CYP2W1	-0.513074	-1.25801	-2.49356	-0.61929	-1.03177	-0.403778	-0.797481	-1.85302	2.05009	0.0250116	0.636384	1.30675	2.97016	4.21262	3.26926	3.07843
MCM2	6.68375	6.35337	6.81283	6.67161	6.78737	6.71194	6.83488	6.57458	6.30106	7.25194	7.30159	6.51972	7.4599	7.10568	7.42143	7.38478
SELENOO	2.71419	2.42243	2.70931	2.39179	2.7825	2.69318	2.86081	2.27488	3.42534	3.80909	3.92148	3.28861	3.98279	3.76019	3.87279	4.05134
ALPK1	3.07566	2.94171	3.14022	2.76577	3.0526	2.79092	3.03695	2.78481	2.88606	3.36496	3.25572	3.31017	3.05635	2.93896	3.24047	3.24575
LLGL2	6.57136	6.09517	6.4003	6.41803	6.51699	6.26168	6.2576	6.29	6.56643	6.4551	6.48266	6.61678	6.63614	6.47058	6.42011	6.57667
PDE8A	5.68604	5.67174	5.43287	5.61511	5.50858	5.80183	6.12118	5.58365	6.51503	6.15249	6.0382	6.37479	6.01642	5.87819	5.86156	6.24006
CLCN4	3.38935	3.02849	3.08174	3.31751	3.18914	3.27812	3.18713	3.29783	3.52016	3.38452	3.32902	3.50599	3.65251	3.69257	3.26926	3.4602
NLE1	3.85258	3.6617	3.80253	3.85532	3.78303	3.70656	3.82887	3.64469	3.67057	3.99369	3.57486	3.607	3.98278	3.55363	3.64379	3.70126
SDHA	7.59151	7.38389	7.64515	7.51096	7.67505	7.52675	7.518	7.49822	7.94191	7.86676	7.98794	8.05508	7.74774	7.63087	7.73266	7.86116
SMARCE1	7.16127	7.34929	7.25403	7.16178	7.12041	7.07577	7.24083	7.16244	7.06546	7.1252	7.04146	6.91251	7.14187	7.14657	7.4227	7.35591
GSDMB	2.21491	0.953551	2.05203	2.45854	2.2039	2.45158	1.71221	1.7109	2.46849	2.3577	2.63013	1.69553	1.91773	2.0571	1.67396	1.85113
KDM5A	6.76884	6.44299	6.93073	6.84378	6.91022	6.912	6.78527	6.67406	6.55374	6.83629	6.77066	6.57775	6.65657	6.33107	6.38154	6.3853
PPP2R3A	5.13978	5.57863	5.203	5.28239	4.88009	5.43747	5.73645	5.38732	6.01462	5.87594	6.09184	5.9013	6.5553	6.51253	6.47985	6.51326
FERMT2	4.60291	4.65482	4.77498	4.37272	4.5496	4.44351	4.8856	4.82004	4.72255	4.57682	4.74864	4.86903	4.24274	4.31002	4.50155	4.4445
PTGS2	1.27244	1.69898	0.710928	1.05646	1.22282	1.1998	1.69321	1.36272	0.0326554	-0.681382	-0.485447	-0.833718	0.450149	0.549591	0.331606	0.0688987
IGF2BP2	7.98941	7.84332	8.08102	8.01899	8.0071	8.00233	8.06863	7.85314	8.23611	8.12113	8.26966	8.23859	7.7794	7.81396	8.027	8.03861
MAP3K13	6.28448	6.59736	6.3193	6.24273	6.11365	6.39975	6.45242	6.32491	6.55929	6.30352	6.33143	6.52617	6.06003	6.12122	6.01638	6.32229
ST6GAL1	6.35158	6.4592	6.17758	6.35538	5.96178	6.48155	7.13866	6.65556	7.93345	8.40443	8.67562	7.54083	8.76402	9.11015	8.86521	8.89272
FRY	3.38229	3.28357	2.92425	3.67762	2.82337	3.95711	3.96156	3.43379	3.0041	2.82684	3.41571	2.91366	2.44692	2.08486	2.08826	2.01556
PICALM	7.60088	7.69801	7.5376	7.54944	7.52246	7.59459	7.66837	7.68104	7.56492	7.56045	7.56959	7.64223	7.73317	7.80069	7.73111	7.74178
NSF	5.81035	5.87863	6.03461	5.82571	5.92236	6.06145	6.07421	5.92746	6.34411	6.53693	6.60207	6.34481	6.67031	6.55242	6.59886	6.52362
GLI2	1.6822	1.2348	1.87965	2.15072	2.12982	1.61002	1.19563	1.69896	1.01302	0.918188	1.43603	0.374905	1.35505	1.16738	1.03403	1.00839
CLASP1	6.30563	5.88082	6.4377	6.47607	6.4582	6.55201	6.33703	6.359	6.04539	6.41712	6.51393	6.00542	6.10946	5.78451	5.79734	5.7151
MRPS34	5.13243	4.98286	5.09873	4.81775	5.19754	4.61343	4.87087	4.79921	5.04599	5.37821	5.29642	5.02841	5.47756	5.37406	5.61066	5.6605
NOTCH3	8.3041	7.923	8.51337	8.41949	8.27493	8.10613	8.17712	8.08469	7.47877	7.44485	7.49367	7.7448	7.57666	7.29429	7.24939	7.43739
CLNS1A	6.7304	6.88953	6.69179	6.62106	6.57448	6.59324	6.70394	6.77816	6.52961	6.45139	6.51688	6.7134	6.3518	6.26226	6.5944	6.58697
TEAD2	5.9089	6.04009	5.92384	5.90188	5.74938	5.80651	6.03135	5.94338	4.65577	4.85166	4.24639	5.03101	4.29163	3.923	4.51019	4.56521
EED	4.12858	4.00713	4.03091	4.07862	4.14457	4.22078	4.12319	3.99175	4.59752	4.71306	4.95369	4.40522	4.75887	4.66165	4.6928	4.80634
TSG101	5.93389	6.10269	5.78869	5.77341	5.73873	5.88606	5.99496	5.83701	6.10987	6.19023	6.07595	6.08387	5.99282	6.01947	6.07987	6.29881
NCBP3	5.66654	5.12627	5.45608	5.86468	5.69995	6.03112	5.74686	5.58527	6.23142	6.34456	6.30555	6.05925	5.79173	5.52419	5.53561	5.56876
ATP2A3	2.44933	2.01815	1.78508	2.36595	1.99323	2.21854	2.2432	1.81419	1.42311	1.209	0.87537	1.7721	1.37095	1.76811	1.61109	1.30319
CA12	0.278164	0.141355	-1.50356	-0.152833	-0.542081	0.344386	0.757164	0.223753	0.809611	1.00165	1.74812	0.407277	0.450149	1.00233	0.479751	0.462868
MGLL	5.29363	5.33329	4.68945	5.22124	5.10251	5.38105	5.72715	5.06545	4.61729	4.32873	4.63038	4.6481	4.67169	5.14356	4.94311	4.97507
NTN4	6.15986	6.01041	5.88731	6.13015	6.24415	6.3951	6.52139	5.95786	6.24031	5.82959	6.32359	6.04325	6.07953	5.94353	6.10804	6.06112
BCS1L	4.00526	3.80995	3.82052	4.16609	3.67926	3.74934	4.13027	4.24282	4.48462	4.20872	4.47956	4.30574	3.88365	3.94334	4.16754	4.28865
NUAK1	3.93215	3.27915	4.30247	4.03555	4.04443	3.92608	4.00487	3.89298	3.86376	4.12039	4.36442	3.51344	3.54438	3.18133	3.47042	3.68426
DPP8	6.39567	6.30421	6.40825	6.35593	6.36441	6.59369	6.48732	6.32394	6.47577	6.37714	6.24647	6.51369	5.99989	5.78524	5.71002	5.92276
SLC24A1	4.57838	4.30754	4.72491	4.61141	4.64767	4.52151	4.55022	4.53429	4.46091	4.15505	4.53678	4.68157	3.54087	3.34348	3.30546	3.82248
ZNF532	6.65545	6.47231	6.90214	6.86162	6.6417	6.99329	6.84729	6.67368	5.94486	6.12426	5.99027	5.96792	6.01451	5.6202	5.70702	5.67345
LMAN1	8.62359	8.62775	8.68748	8.56562	8.60988	8.7084	8.56005	8.51506	8.11532	8.50741	8.35166	8.3539	8.50216	8.36797	8.49704	8.27774
HACD3	8.52859	8.70193	8.52484	8.47771	8.39811	8.4863	8.61061	8.56405	8.34536	8.55729	8.52971	8.58129	8.32225	8.37596	8.57191	8.50943
IPCEF1	1.03716	0.511518	0.488895	1.30077	0.33733	0.931056	0.757164	0.615066	-0.510471	-0.968551	-0.364925	-0.459759	-1.66281	-0.781958	-1.49269	-0.795035
ZZEF1	5.53492	4.52835	5.34444	5.55631	5.56889	5.59455	5.62429	5.35056	5.72622	6.17394	6.17426	5.64631	6.10273	5.69703	5.67044	5.88303
ENO1	10.0471	10.007	10.1355	9.81359	10.0061	9.86998	9.81139	9.63306	9.33118	9.53606	9.24168	9.61307	9.30674	9.27984	9.4001	9.31239
MYDGF	4.35661	4.10027	3.80253	4.03281	4.38874	3.46343	3.78018	3.87716	4.25323	4.1111	4.33136	4.16374	3.83571	4.46079	4.31489	4.43946
ANO8	2.73097	2.18802	2.60243	2.8552	2.80986	2.55906	2.64043	2.64236	2.0616	2.44229	2.53264	1.77209	1.97091	2.15613	1.55872	1.83072
TUBE1	2.60917	2.39819	3.01036	2.72569	2.44978	3.01779	2.62045	2.69142	1.96685	2.6762	2.50127	1.99081	2.14761	1.97035	2.23728	1.86123
ARHGEF10L	3.59586	3.00192	3.41744	3.72584	3.74099	3.57373	3.77567	3.34842	3.9468	3.87143	3.81706	3.70466	3.99311	3.68653	3.47748	3.77253
TXK	1.36135	0.603869	1.65742	1.45001	2.06314	1.8466	1.76775	1.15102	2.25449	2.83254	2.84531	1.89133	2.66916	2.67821	2.53022	2.68259
WSCD2	1.02271	0.975541	0.604179	0.77153	0.626065	0.759314	0.757164	0.602884	-1.12368	-2.78353	-1.84352	-0.129412	-1.31706	-0.871905	-0.933658	-0.883097
ACTR6	4.09226	4.22725	4.20539	4.16609	4.12018	4.19484	4.17204	4.08193	4.08858	4.55453	4.26286	4.04531	4.36896	4.19997	4.34225	4.41053
TIPIN	2.29724	2.38204	2.37789	1.97948	1.86862	2.13232	2.38456	2.14881	2.26448	2.55024	2.46919	2.39764	2.93846	1.91981	2.67255	2.76556
SRI	5.17496	5.53204	5.27001	5.19823	5.14209	5.46537	5.52032	5.29806	5.31845	5.54573	5.23338	5.31636	5.56923	5.45081	5.71825	5.53131
EIF4G3	6.03533	5.58848	6.17175	6.1786	6.11703	6.15621	5.98327	6.08552	5.89978	5.98245	6.04296	5.85731	5.62078	5.35881	5.60419	5.54857
NUP37	4.11801	4.45388	4.33621	4.25326	4.2128	4.31579	4.13731	4.25103	4.5226	4.55626	4.55599	4.24435	4.3247	4.0716	4.40662	4.43777
SEMA3A	4.68128	4.88012	4.74389	4.68642	4.64006	4.946	4.6323	4.78515	4.0687	3.78868	3.80747	4.35221	4.14199	4.28428	4.42501	4.18194
GTSE1	3.78186	3.00193	3.77203	3.63858	3.87337	3.87053	4.05038	3.45526	4.64433	4.81608	4.25817	4.37285	4.64575	3.95848	4.40105	4.41568
SEMA3C	6.15054	6.57636	6.11699	6.36737	6.22204	6.50335	6.41086	6.22691	5.7063	5.42809	5.08389	5.69141	6.05326	6.27839	6.33755	5.92818
TTC38	4.23441	4.10277	4.33204	4.02732	4.09536	4.07837	4.26828	4.19045	4.42348	4.40352	4.70456	4.45644	4.19212	4.07391	4.38046	4.33828
ACAT1	5.14292	5.21568	5.14943	5.00941	5.08301	4.99331	5.04211	5.14906	5.43911	5.0607	5.32134	5.59721	4.67167	4.49568	4.93671	4.92782
GRAMD4	5.4547	4.96647	5.43287	5.58088	5.77738	5.44949	5.36538	5.31871	4.65577	5.07402	4.95522	4.78066	4.38864	4.26417	4.1073	4.48424
CELSR1	8.31446	7.74061	8.48756	8.35635	8.34589	8.30905	8.34366	8.11451	8.04638	7.09392	7.48968	8.10419	6.18176	6.06884	5.88434	6.3076
ZNF638	6.9613	6.92566	7.21034	7.35073	7.13988	7.18855	7.09362	7.20378	6.90315	7.21471	7.33534	6.9126	7.12007	6.92561	7.0154	6.88479
SLC25A40	3.72435	3.8611	3.88464	3.78555	3.92747	4.0654	3.71101	3.92667	3.42533	3.81775	3.57109	3.66839	3.56182	3.16839	3.52601	3.29872
TIMM21	4.33664	4.3877	4.4446	4.37272	4.51051	4.44351	4.30629	4.36882	4.65956	4.41878	4.60293	4.55906	4.1044	3.70754	4.03728	4.12651
ADD2	3.69329	3.08527	3.24164	3.37479	3.67926	3.3397	3.35371	3.10758	3.18864	2.87189	2.89443	3.46813	3.24951	3.13777	3.3485	3.33539
RASAL2	5.27371	5.0511	5.09873	5.35754	5.28669	5.44047	5.35786	5.29111	5.5018	5.62272	5.76033	5.61462	6.01957	6.00964	5.90807	5.89785
VPS9D1	2.29234	1.78875	2.0722	1.90963	2.55878	2.02858	1.74948	1.87917	2.37932	1.89479	1.62255	2.3317	1.87372	2.03827	1.57199	1.67918
ZNF37A	5.58693	5.0826	5.66973	5.70348	5.65085	5.6986	5.61639	5.44051	5.20306	5.51888	5.50027	5.18652	5.39984	5.17901	5.20581	5.2828
MARK3	5.61473	5.5077	5.5014	5.49306	5.56091	5.41722	5.60028	5.39567	5.62135	5.6895	5.56649	5.46409	5.33978	5.23107	5.45107	5.44584
SLC25A3	8.63162	8.71947	8.55784	8.42498	8.57404	8.49792	8.4476	8.48548	8.30159	8.29779	8.20359	8.40226	8.15006	8.1722	8.21806	8.22667
FNDC3B	8.51866	8.23858	8.36136	8.45466	8.29141	8.6056	8.48451	8.35237	8.18341	8.40178	8.60946	8.28968	8.29799	8.29537	8.07744	8.22107
FOSL2	7.10555	6.63241	6.88586	7.14195	7.185	7.09178	6.97865	6.82562	6.80198	6.85951	6.97429	6.6794	6.95619	6.91391	6.74036	6.92892
CACNG4	4.52485	4.47721	4.27663	4.626	4.2607	4.37372	4.46035	4.35366	2.95557	3.14857	3.16853	3.38523	2.66271	2.4408	2.81882	2.96598
FRYL	5.15851	4.72634	5.46945	5.24389	5.15148	5.49371	5.5095	4.99879	5.68227	5.8711	5.8924	5.78831	5.08987	4.91366	4.80103	5.17447
TMEM131	6.8217	6.84202	7.11515	6.99231	6.82349	6.96041	7.05275	7.06348	6.92734	6.73133	6.94072	7.13094	6.17894	5.96487	5.7242	6.12379
FSCN1	6.66567	6.38404	6.69261	6.52992	6.69818	6.40336	6.43394	6.46157	5.20236	5.10029	4.86873	5.58576	5.08143	5.00012	4.96967	5.18354
ACTB	11.4904	11.6743	11.6811	11.5119	11.5174	11.5754	11.7077	11.6082	12.0518	11.994	11.9694	12.2271	12.3134	12.2737	12.3005	12.2643
MOCOS	0.503267	-0.209658	-0.393496	-0.0564828	0.0692547	-1.34652	0.0662674	-0.340465	1.12698	1.19135	1.54773	0.937132	0.771217	0.627237	0.392701	1.11349
PLD1	5.17598	5.23862	5.04872	5.2031	4.87037	5.04836	5.36087	5.24153	5.59188	5.87801	6.04569	5.43691	6.02021	5.96238	5.76305	5.79495
ATP12A	-0.411349	-0.818592	-0.633659	-1.01251	-0.849442	-0.799475	-0.264274	-0.552596	1.36855	-0.189677	0.850689	0.772925	1.35503	2.3521	1.97298	1.36124
WDR62	2.34417	1.87325	2.39395	2.27627	2.29456	2.21854	2.25621	2.03936	2.70707	2.55033	2.50127	2.58618	2.15682	1.70981	2.11573	2.13528
DLG1	7.96079	7.86412	7.98855	7.97104	7.95327	8.04472	8.05148	7.97022	7.90837	7.78308	7.98127	7.78038	7.56891	7.42414	7.56645	7.52016
RAB7A	9.30507	9.5011	9.39314	9.29775	9.27984	9.36915	9.56345	9.41584	9.63871	9.57122	9.67199	9.63897	9.58246	9.59357	9.73149	9.80099
BCAP29	3.83985	3.83842	3.86022	3.82016	3.69818	4.041	3.80547	3.81741	4.38797	4.44091	4.33365	4.30642	4.23548	4.17573	4.36328	4.30782
SEC31B	1.16124	-0.543522	0.547688	1.84977	0.965001	1.75915	0.937129	1.22093	-0.304697	1.49508	1.22371	-0.622905	-1.51544	-1.18355	-1.09205	-0.948817
SART3	5.99248	5.78045	6.07389	6.17859	6.05051	6.10075	6.17268	5.99864	5.58292	6.08234	6.00573	5.75882	6.26769	5.90508	6.19743	6.07203
PAX2	6.77593	6.1244	6.84102	6.88569	6.7339	6.32668	6.23067	6.45359	6.13869	6.02614	5.7445	6.22279	5.42992	5.389	5.42571	5.49773
EXOSC7	3.60803	3.57425	3.42531	3.7326	3.69769	3.43953	3.50849	3.38988	3.7999	3.67569	3.55582	3.56098	3.6687	3.24839	3.54633	3.39914
KIFAP3	4.59529	4.42017	4.46762	4.53808	4.51259	4.70152	4.76337	4.5806	4.34793	4.60142	4.76855	4.62592	4.7066	4.63694	4.65749	4.58819
MKRN2	5.03104	5.14461	5.1518	4.98839	5.03453	5.17806	4.9827	5.16326	5.13585	4.9871	5.13588	4.95092	4.75288	4.6525	4.75959	4.96691
MCM6	6.0949	5.78045	6.05881	5.97066	6.02956	6.12968	6.31233	5.89902	5.5879	6.63209	6.28555	6.00145	6.75234	6.33638	6.85606	6.69181
REXO2	4.22709	4.35112	4.28389	4.18418	4.25119	4.30255	4.28915	4.27138	4.92027	4.85862	4.96352	4.70228	5.05974	5.05326	4.94866	5.08575
RBM7	5.77184	6.10899	5.82679	5.88221	5.68236	5.9678	5.95875	5.94978	5.77445	5.78909	5.51757	5.74227	5.81831	5.69532	5.96381	5.78737
RBMS2	6.72413	6.65909	6.87363	6.78268	6.8194	6.83319	6.75058	6.78463	6.87461	6.93912	7.21782	6.92505	6.93	6.74585	6.71901	6.88916
BAZ2A	7.67774	7.32203	7.63825	7.66036	7.63577	7.64725	7.58157	7.33911	7.69046	8.00423	7.78762	7.60153	7.74384	7.62079	7.47494	7.62977
PTPN23	5.71796	5.36491	5.60366	5.83123	5.61812	5.52718	5.62178	5.86601	5.85758	5.99402	6.17929	5.89775	6.40107	6.23718	6.08334	6.31175
MLH1	4.7294	4.72147	4.75952	4.78724	4.72159	4.851	4.81703	4.77949	4.80875	4.94423	5.04226	4.99018	4.78591	4.6494	4.73621	4.75178
UNG	6.01321	6.0453	6.22338	5.98559	6.01052	6.04307	6.08519	5.92233	5.61355	6.23403	5.95742	5.94399	6.34779	6.17983	6.55944	6.46608
FMO4	0.72055	0.838153	1.07302	0.66251	0.799933	1.32691	0.793307	0.816998	1.34989	1.40569	1.16285	1.61465	0.972381	1.14994	0.736979	1.44417
KLHL20	3.71875	3.69856	3.61595	3.62047	3.52678	3.8189	3.75748	3.70265	3.90268	3.3727	3.61572	3.62432	3.58916	3.52687	3.37145	3.61141
RGS11	1.2258	-0.482233	0.604123	1.43352	1.30204	0.733325	0.862985	1.02272	-0.84051	-1.4331	-1.10364	-1.1734	-1.79665	-1.71964	-1.27001	-0.58018
SLC46A1	4.31454	3.48114	4.11106	4.26263	4.30225	4.21376	4.05038	3.977	4.06303	4.26047	3.99652	4.12533	3.91112	3.99067	3.79289	3.83277
PLXNA2	6.72692	6.346	6.59493	6.88758	6.71276	6.81186	6.92723	6.62912	6.48595	6.7298	6.4085	6.24199	6.77045	6.36971	6.27199	6.39141
SPAG5	5.23011	4.67008	5.18922	5.17237	5.44823	5.28256	5.30564	5.09652	5.49757	5.44869	5.51833	5.31636	5.31018	4.80925	5.10475	5.21045
ANKRD13A	5.71936	5.65051	5.42113	5.52553	5.69169	5.72808	5.78214	5.63941	6.64839	6.21339	6.07595	6.5039	6.04523	6.29831	5.9506	6.33548
TPD52	8.49618	8.67591	8.4804	8.42048	8.48595	8.5714	8.47571	8.4402	8.03996	8.49402	8.25254	8.11862	8.47906	8.2596	8.44307	8.36789
ACACB	4.62552	3.77585	4.7719	4.62237	4.56975	4.61521	4.52627	4.57408	4.25072	4.23914	4.3882	4.51518	3.73784	3.54365	3.75558	3.88566
TRAF4	6.54392	6.45382	6.39731	6.46749	6.53556	6.17865	6.54277	6.33749	6.68746	6.17177	6.29302	6.56257	6.20026	6.46487	6.53847	6.63557
PAG1	2.3942	2.47746	1.98976	2.5301	2.10793	2.62415	3.13878	2.39082	2.70706	2.97874	3.02701	2.25373	3.47244	3.85738	3.52602	3.15018
GPATCH1	3.58359	3.40614	3.81455	3.71564	3.67926	3.49471	3.85476	3.66939	4.07728	4.19328	4.17114	3.99827	3.91384	3.86006	4.03967	4.10401
ICAM3	1.74963	1.94195	1.07302	1.2384	1.56559	1.25564	1.7858	1.47907	1.81188	1.53738	1.6797	1.42213	1.68289	2.07567	1.78067	2.3223
NT5C2	6.4692	6.43358	6.5525	6.45477	6.50867	6.34931	6.51869	6.41028	7.2664	6.94503	7.11114	6.90978	6.81804	6.96915	7.12748	6.82189
MCAM	4.34575	4.22495	3.9731	4.27657	3.92747	4.40081	4.9187	4.52924	3.88982	3.759	4.0133	3.86476	3.54438	3.40723	3.78721	3.6024
MBNL3	7.82913	7.85913	8.17784	7.96029	7.97345	8.22105	7.98345	7.97704	7.8139	8.10883	7.85646	7.99294	8.04888	7.78655	7.85025	7.56718
CAMSAP3	5.14813	4.55967	5.06893	5.22004	5.23588	4.92463	5.01175	4.93146	4.98986	5.26875	5.15868	4.84116	5.04593	5.00497	4.95201	5.17143
RAP1GAP	5.19627	4.90614	4.92112	5.06267	5.13263	5.23242	5.31655	4.9705	4.88038	4.61044	4.45522	4.95092	4.44986	4.49572	4.50501	4.40709
XAB2	4.83538	4.67682	4.90152	4.95987	4.90408	4.64687	4.85811	4.934	4.89805	5.00364	5.14092	4.8719	5.11605	5.09541	5.04057	5.19456
ARHGEF1	3.11882	2.01816	2.8444	3.25786	3.32815	3.00155	2.82634	3.13445	3.38925	3.24093	3.52113	3.03257	2.47665	2.59046	2.45344	2.58241
STXBP2	5.09246	5.05402	5.07554	5.28565	4.99427	4.91743	4.86468	5.01601	5.33315	5.23215	5.30867	5.38046	4.76242	5.01494	5.13341	5.16551
MAP2K7	4.96872	4.65479	4.98367	4.95266	5.06751	4.75737	4.72647	5.03369	4.86403	4.80014	4.99377	4.76201	4.84546	4.81479	5.01043	5.15511
DGKD	3.04467	2.33999	2.84442	2.92765	2.96977	2.94038	3.06678	2.75627	3.04375	3.42288	3.24628	3.04805	2.98575	2.78371	2.47478	2.57629
CTTNBP2	4.29586	3.59927	4.66642	4.44239	4.48314	4.40493	4.28106	4.30523	4.72074	4.85728	4.69245	4.55365	4.17407	3.74576	4.08433	4.24305
RARB	2.83295	3.42624	3.31962	2.90391	2.93323	3.32673	3.72042	3.4694	3.31424	3.37673	3.03798	3.36063	3.51961	3.47825	3.71728	3.62332
TOP2B	7.36813	7.11295	7.52027	7.44015	7.33089	7.42889	7.42518	7.39896	7.22026	7.42301	7.3856	7.41563	7.17124	6.83715	6.91159	7.02386
TM9SF3	8.97749	9.08584	8.98556	8.95642	8.99831	9.1341	9.03855	8.93991	9.118	9.01454	8.92401	9.13275	9.08479	9.18637	9.14237	9.04482
NFKB2	4.44233	4.26124	4.58806	4.5911	4.81404	4.43547	4.51007	4.2993	4.99588	5.50608	5.19468	4.7899	5.65785	5.58741	5.40269	5.37891
UBE2T	4.04383	4.09525	4.19622	3.98267	4.07012	4.18528	4.29688	3.79816	3.95916	4.62697	4.51142	4.07332	4.1044	3.4363	4.19781	4.29239
PPP1R12B	3.79788	3.1399	3.95692	4.15355	3.94609	4.23937	4.06154	3.8956	3.79646	4.19327	4.47353	3.60001	3.95137	3.60553	3.81816	3.90531
DNAJC10	7.4309	7.49582	7.34022	7.32609	7.31337	7.61141	7.51449	7.43587	7.32933	7.02326	7.05789	7.37247	6.63902	6.75227	6.79124	6.71843
GTF3C1	6.10513	5.91397	6.32877	6.26679	6.17479	6.02779	6.13797	6.13124	6.15355	6.21994	6.40902	6.05415	5.97862	5.91091	5.80789	5.89539
IL4R	-0.513021	-1.25801	-1.76459	-0.924822	-0.766248	-0.524008	-0.264274	-0.610888	2.3608	2.04989	1.9706	2.18068	1.97091	2.4692	2.06969	2.75476
USP33	5.91626	6.10331	6.04485	6.02672	6.01273	6.26679	6.17097	6.04539	6.21628	6.33201	6.30726	6.22336	5.66271	5.48424	5.6448	5.87249
PAK3	3.06688	2.41439	3.3447	2.73918	3.22008	2.55164	1.7858	2.64236	0.208632	1.32697	0.992813	0.959136	0.223472	0.118999	0.850217	0.706319
CAPN6	5.39715	5.00844	5.54354	5.19456	5.23588	4.89709	4.7381	5.15235	3.07397	3.65004	3.47343	3.88214	3.31268	3.62161	3.65318	3.59939
DCX	1.68219	1.30602	2.24201	1.82363	1.54944	1.29171	1.57361	1.50674	-2.36942	0.246482	-0.839875	-0.689811	-0.806882	-1.59683	-1.09205	-1.02465
SNRPA	5.75056	5.70835	5.76721	5.64228	5.54975	5.49661	5.69287	5.53155	5.48907	6.04163	6.15557	5.35318	5.53961	5.29497	5.74192	5.66843
EXOSC5	2.62721	2.80086	2.56022	2.44213	2.44991	2.54418	2.72706	2.6671	2.8665	2.65702	2.79444	2.64844	2.70099	2.90299	2.93119	3.14605
DYNC1I2	6.38149	6.59595	6.48444	6.34434	6.41624	6.44391	6.50848	6.50285	6.50125	6.48611	6.54152	6.38392	6.36717	6.21145	6.04221	6.28898
LRCH4	4.75368	4.32335	4.55304	4.83286	4.84154	4.49387	4.47688	4.68437	4.93187	4.43725	4.78884	4.7509	4.73602	5.13422	4.91338	5.10654
FAM76B	4.30148	4.26571	4.20994	4.35531	4.01533	4.61165	4.48266	4.06108	3.62862	4.23042	3.73851	3.68499	3.4944	3.34345	3.41628	3.30243
SIRT6	2.28478	2.44627	2.31151	2.40877	2.53437	2.36113	2.47226	2.39082	2.71438	2.94224	2.38577	2.51369	2.83898	2.71425	2.8947	2.76017
POLD3	3.83716	3.70516	4.11107	3.89201	3.89908	3.90004	4.19924	3.87185	4.01943	4.67701	4.56929	4.08837	4.65877	4.40674	4.68523	4.66368
CAPZB	7.09372	7.13543	7.08134	6.97389	7.08167	6.95304	7.05693	6.9897	7.47904	7.07959	7.21903	7.46139	6.9915	7.00531	7.16024	7.18098
GPR137B	1.68219	1.77627	1.15093	1.51419	1.26299	1.69327	2.07722	1.66251	3.1568	2.12625	2.34783	2.29756	3.09039	3.15176	3.00153	2.99836
JADE1	4.97226	4.72958	4.92112	4.99543	4.75717	5.06929	5.13832	4.80619	5.10559	5.34363	5.26407	4.91619	5.43935	5.27198	5.24078	5.35497
SLC25A43	2.3942	2.53788	2.32838	2.33963	2.16203	2.45158	2.49439	2.52545	2.91807	3.05398	2.85774	2.86786	3.08558	2.98884	3.13714	3.01654
UBE2A	4.50384	4.76793	4.26792	4.38992	4.40678	4.45945	4.54758	4.55432	4.93459	5.21512	5.14733	4.76981	5.5675	5.57439	5.59287	5.49449
FGFR1	7.47743	6.76472	7.44591	7.59303	7.51079	7.43015	7.38318	7.37405	6.94298	6.85989	6.79512	7.23776	6.21108	6.15053	6.28363	6.38443
SMC1B	2.50893	1.88493	2.74743	2.5301	2.41468	2.82823	2.92737	2.65478	2.27441	3.09256	3.10212	2.6211	1.75744	1.44976	1.76919	2.27021
FBLN1	4.76922	4.6045	5.03595	4.67945	4.72878	4.63113	4.90224	4.8365	5.29913	5.58347	5.81955	5.47559	5.46278	5.2092	5.53815	5.37978
MAP2	4.23441	4.72958	4.5089	4.57615	3.98863	4.75255	4.28424	4.51227	3.85717	4.20433	4.01885	3.43318	5.16483	5.44723	4.96465	5.03427
PIAS2	6.28731	6.25103	6.46465	6.31542	6.2702	6.38311	6.33473	6.18949	5.90521	6.0129	5.88934	6.00404	5.36529	5.23387	5.34202	5.42301
ARAF	5.37418	5.33009	5.1753	5.39317	5.30363	5.22077	5.38031	5.36858	5.40571	5.36546	5.45629	5.44765	5.5838	5.49722	5.50308	5.64378
MCCC1	6.3089	6.28671	6.35266	6.26504	6.39692	6.21256	6.38371	6.33025	7.23306	6.67165	6.9632	7.18389	6.72899	6.92018	7.05284	7.18375
LAMP3	2.07293	2.99655	1.45729	2.08886	2.09686	2.75261	3.12467	2.24233	6.00273	5.75262	6.04025	5.39414	6.61374	7.14883	6.90505	7.04311
NEBL	4.81716	5.16869	4.52361	4.72591	4.75542	4.82663	4.94705	4.81452	5.3921	5.27924	5.59464	5.18715	5.90469	6.20115	5.97453	5.94785
ACER3	5.27372	5.37218	5.30024	5.16739	5.27691	5.4485	5.56151	5.20715	5.56988	5.73596	5.5627	5.55358	5.56923	5.48337	5.71452	5.51222
UBE2K	6.83401	7.00766	6.97824	6.82924	6.83126	7.08403	6.98972	6.80313	6.65695	7.24587	6.97062	6.66884	7.38736	7.17282	7.38299	7.16127
PIK3C3	4.65073	4.65311	4.84405	4.69337	4.61118	4.77023	4.77923	4.74649	4.47604	4.80014	4.87641	4.55906	4.448	4.47136	4.64656	4.51013
N4BP2	6.13328	5.94985	6.40528	6.21464	6.17677	6.48253	6.32782	6.08724	5.92136	6.25225	5.98249	6.01989	5.57009	4.96066	5.35456	5.31699
TIGAR	3.27575	3.41422	3.3447	3.02446	3.20984	3.4355	3.75748	3.32917	3.99862	4.59708	4.08372	3.74638	4.68925	4.6385	4.59225	4.32193
TULP3	5.30488	5.33861	5.28304	5.38997	5.27814	5.33211	5.60283	5.60061	5.35867	5.76537	5.6951	5.63273	5.58296	5.36275	5.56577	5.57874
SYNJ2	4.05276	3.90764	4.04118	4.22718	4.20767	4.26454	4.30629	4.21373	4.50584	4.89323	4.75863	4.31217	4.95647	4.75983	4.54425	4.50853
ADCY2	9.1573	8.77906	9.3494	9.08757	9.21462	9.26537	9.08337	9.18016	7.80494	7.75986	7.47032	8.76367	6.05203	5.67076	6.4397	6.57168
PPP2R5C	6.8418	7.02234	6.88799	6.73608	6.81084	6.78808	6.84406	6.82047	6.65538	6.62594	6.58907	6.62539	6.62954	6.71727	6.84688	6.7776
PMS2P1	3.12445	3.42951	3.14253	3.36451	3.22189	3.36923	3.27572	3.33215	3.70922	3.63504	3.50445	3.30502	3.75833	3.61634	3.60131	3.56639
GNB1	8.47072	8.50695	8.3812	8.3682	8.36731	8.48178	8.44085	8.38653	8.13315	8.24563	8.19594	8.20244	8.24707	8.17956	8.15716	8.12385
EDN1	2.02836	2.62402	1.83314	2.35722	1.96916	2.67964	2.97536	2.11324	2.43348	2.53625	2.4364	1.51419	2.98057	2.979	3.21109	3.17871
MLLT10	5.94471	5.73036	6.06888	5.88908	5.85086	6.03972	6.05013	5.95723	5.94941	5.9946	6.08587	5.92525	5.23277	5.0502	5.1585	5.48226
ZCWPW1	0.183755	-0.11358	0.427604	0.033833	0.392611	0.274018	0.757164	0.677866	0.836635	0.102637	0.970077	1.23643	-0.60665	-0.497584	-1.27001	-0.693833
NRDC	6.51998	6.3118	6.43186	6.58043	6.52269	6.51722	6.55071	6.52385	6.52546	6.62964	6.69033	6.63568	6.65698	6.70501	6.8043	6.80499
VDAC3	6.99497	7.16414	7.00013	6.76232	6.89431	6.80999	6.86755	6.75346	7.24915	6.93046	6.99028	7.21536	6.56438	6.55691	6.80535	6.9492
PCM1	7.0372	6.85914	7.17348	7.15773	7.06732	7.2327	7.17807	7.18302	7.03271	7.14357	7.04537	7.17716	6.86901	6.59899	6.71667	6.76656
TNRC6C	4.7665	4.16632	4.79634	4.68642	4.73235	5.12529	5.31344	4.51908	4.9028	5.20299	5.1346	4.91196	4.84686	4.25375	4.40288	4.494
CBFA2T2	6.10673	5.73923	6.15057	6.19398	6.21181	6.07252	6.15543	5.94147	5.98244	6.15534	5.89618	5.83962	5.93512	5.71884	5.71152	5.88244
BRINP1	0.395101	0.953551	-0.187664	0.633917	0.355907	0.858828	1.19563	0.923514	0.289176	-0.387877	0.747512	0.085885	-0.27402	0.439101	-0.0199981	-0.0776911
ITCH	7.28027	7.40412	7.35713	7.27577	7.36802	7.46291	7.3529	7.27444	7.63026	7.67794	7.61803	7.5217	7.526	7.42291	7.47613	7.44523
TP53INP2	5.2043	5.16749	5.24802	5.12307	5.12175	5.12532	5.21695	5.10446	5.91578	5.16848	5.21657	5.80587	5.58722	5.94353	5.69721	5.89601
SDF4	5.57964	5.2779	5.46564	5.35097	5.45325	5.2382	5.29622	5.27008	5.50917	5.40528	5.51441	5.41618	5.53343	5.68898	5.64009	5.69054
TP73	1.99169	1.57471	2.44122	2.37461	2.36942	2.09132	1.44319	2.05817	1.63825	1.9378	1.59307	2.04326	2.58296	2.32905	2.45344	2.52005
TOLLIP	5.2113	4.80988	5.03851	5.03287	5.28303	4.92176	5.17132	4.84465	5.31965	5.49802	5.38503	5.10689	5.60836	5.70324	5.47687	5.63277
UBE2D4	3.95376	4.26348	4.07654	3.95981	3.8636	4.10901	4.11963	4.00396	3.89626	4.26047	3.99933	4.0708	4.27058	4.18292	4.32276	4.22362
RUNX1T1	0.967123	1.51582	1.70987	1.31244	1.30204	1.49074	1.42026	1.7692	4.19429	4.14361	4.47352	4.6766	3.67493	2.87142	3.6375	3.77253
THOC1	3.93214	3.87873	3.77818	4.08127	3.82723	4.30479	4.11249	3.98687	4.28794	4.66426	4.64839	4.17318	3.9776	3.77164	4.07737	4.12651
FKBP7	1.62347	2.05995	1.63047	1.59054	1.30208	1.32687	1.08337	1.33212	-0.115073	1.34305	0.384596	0.43894	1.49231	1.58565	1.75763	1.14689
SLC1A3	-0.025786	-0.818592	0.29661	0.604746	0.355944	0.122026	-0.597043	0.155382	1.17016	1.92716	2.18321	0.500253	2.25445	2.32128	2.65392	2.14358
XRCC5	8.36563	8.66696	8.45769	8.37699	8.39275	8.65953	8.61156	8.43145	8.32342	8.65488	8.50558	8.40201	8.76947	8.52265	8.71324	8.49147
LXN	3.10171	3.39801	3.0617	3.13571	2.71171	2.99609	2.96747	3.12555	2.63954	3.41148	3.41991	3.18505	3.56528	3.32029	3.73803	3.6928
MKNK1	3.13151	3.13502	3.21467	3.2672	3.35161	3.21379	3.13175	3.2454	3.73668	3.98859	3.75524	3.50224	3.76821	3.76019	3.50195	3.68145
TNS1	6.6613	6.2403	6.77258	6.95632	6.82727	6.98265	6.96585	6.73493	6.33347	6.45926	6.47807	6.43932	6.17989	5.9859	5.92562	6.09627
REXO1	4.68986	4.11769	4.66642	4.67068	4.82749	4.49854	4.57379	4.39868	4.6914	4.66906	4.80112	4.59111	4.48503	4.26009	4.08202	4.41053
SAR1A	7.34467	7.50175	7.35778	7.22966	7.24482	7.2295	7.44909	7.27266	7.67888	7.58294	7.54817	7.50482	7.78943	7.94403	7.90124	7.88951
CDC14A	3.32079	3.45396	3.48669	3.10479	3.06969	3.5101	3.56707	3.34075	3.16749	3.13938	2.74172	2.90802	2.49128	2.72605	2.45344	2.3002
RAPGEF3	2.92336	2.12048	2.69637	3.47088	2.95791	3.10144	3.1939	3.12108	4.22791	3.99369	4.10485	3.38522	3.56182	3.74576	3.81258	3.84808
CEACAM1	1.58706	2.04208	1.54648	1.54521	1.57995	1.15604	1.44833	1.30083	3.09828	3.21705	2.7749	2.7691	4.23904	4.56599	4.51878	4.28865
SENP1	5.18006	5.42413	5.17763	5.24861	5.11491	5.30148	5.43853	5.22808	5.14535	5.59443	5.56175	5.2731	5.24258	4.97929	5.32645	5.10075
CIC	5.58734	4.93028	5.42897	5.74696	5.63731	5.53658	5.56408	5.34002	5.49438	5.63988	5.71319	5.47272	5.41944	5.31259	5.21563	5.49935
FDFT1	6.83954	7.0197	7.05309	6.78119	6.69452	6.79202	6.87549	6.85655	6.8448	6.7359	6.6122	7.25787	6.47105	6.22892	6.506	6.71357
PAFAH1B3	4.02581	4.04408	4.02575	3.85223	3.95225	3.98509	4.01638	3.67854	3.75098	3.97575	3.83919	3.82337	3.95137	3.73698	3.94341	4.01337
OPHN1	5.33538	5.16511	5.44065	5.47907	5.41366	5.60449	5.45131	5.60701	5.18009	5.41673	5.90069	5.1601	5.57697	5.37118	5.25112	5.35499
KIF22	4.825	4.40808	4.89871	4.76104	4.77638	5.04968	4.81703	4.7008	5.20366	5.39856	5.32806	4.89065	5.30708	4.9669	5.31071	5.28359
CARMIL1	6.2764	6.24654	6.29913	6.26562	6.26902	6.21667	6.39036	6.28501	7.05123	7.16353	7.16719	6.87041	6.90327	6.77882	6.4794	6.85983
PGM1	5.51085	5.39992	5.5597	5.29386	5.42033	5.26906	5.02891	5.22079	4.76013	4.86287	4.93188	5.09451	4.84977	5.11912	5.14415	5.25229
DDX1	6.76341	6.86431	6.83955	6.77056	6.89313	6.81814	6.81908	6.69074	7.16032	7.22858	7.09612	7.03289	7.15382	7.14499	7.12269	7.19477
DNM2	6.54597	6.23575	6.51063	6.53525	6.64599	6.32505	6.5917	6.40846	6.76256	6.84055	6.89468	6.66485	6.81918	6.79155	6.81829	6.82124
EPB41L2	3.03118	2.87852	3.31962	3.02446	3.23995	3.58373	3.46433	3.1477	3.37086	3.56343	3.61205	3.60351	2.9909	2.60592	3.11918	2.98918
STX7	5.97086	6.29767	6.09868	6.00037	6.04764	6.29204	6.04359	6.06763	6.1636	6.21065	6.12952	6.00211	6.32039	6.33782	6.43471	6.39141
RABL2B	3.68519	3.58391	3.89314	3.8921	3.62784	3.72653	3.91882	3.87758	4.13526	4.26176	4.55383	4.01127	4.01208	3.85171	4.12532	4.13066
KEAP1	5.45554	5.50959	5.30238	5.42689	5.56188	5.22077	5.41697	5.42679	5.54856	5.54051	5.53972	5.49454	5.77088	5.76466	5.71899	5.8352
PTPRH	0.529087	0.32402	0.152524	0.574973	0.355907	0.0814388	0.285123	0.468618	-0.0640975	0.806575	0.0362475	0.307895	0.479809	0.118999	0.451314	0.540312
SLC35C2	5.391	5.27124	5.25244	5.3953	5.24343	5.1464	5.36087	5.37611	5.71635	5.62024	5.65646	5.59721	5.56837	5.67533	5.7242	5.96843
CRYBG3	3.12729	3.58502	2.56022	3.02996	2.87611	3.67959	3.78467	3.10306	4.03994	4.19105	4.30661	3.53558	5.30086	5.38155	4.82339	4.76394
EPHA6	3.98441	4.402	3.96233	4.25326	3.87337	4.32452	4.74964	4.50371	3.33336	1.82775	2.41972	2.97973	3.2581	3.27276	3.08719	3.00747
RFX3	4.93169	4.99637	5.38127	5.11145	5.09279	5.31796	4.963	5.27411	4.18901	3.97316	4.42209	4.29063	3.38887	3.26052	3.65628	3.4026
RIF1	7.29312	7.18084	7.56454	7.38438	7.27859	7.6473	7.49748	7.23695	7.02575	7.73854	7.45505	7.03322	7.69952	7.31619	7.45337	7.20099
RAB21	6.68174	6.64174	6.62169	6.61046	6.70994	6.80257	6.6872	6.68765	6.52064	7.09152	6.85871	6.52143	7.43069	7.397	7.41682	7.25052
SMARCA2	5.02311	4.65651	5.23912	5.05595	5.20399	5.04963	5.09012	5.17301	5.18654	5.4309	5.66622	5.36454	5.66916	5.58578	5.49526	5.46335
SESN1	3.30964	3.17837	3.01038	3.16098	2.84998	3.29154	3.5566	3.02864	3.73954	3.74696	3.58569	3.79307	3.4798	3.70157	3.92543	3.87074
MID2	3.46821	3.85517	3.36119	3.56854	3.51436	3.92033	3.92567	3.94195	3.67807	3.9312	3.77505	3.70791	4.28114	4.38458	4.42684	4.25075
COL5A3	1.51137	1.14052	0.947639	1.25727	1.07273	0.733325	1.57361	0.83894	1.49279	0.735213	1.14266	0.615575	2.59656	2.95912	2.48183	2.32959
SRCAP	6.21641	5.63434	6.64965	6.36478	6.34812	6.21561	6.29139	6.3262	6.52756	6.46819	6.71579	6.65865	6.52284	6.39783	6.29575	6.55087
PUM3	4.99096	5.04793	5.05126	5.18843	5.00227	4.97402	5.11888	5.32746	5.4458	5.23681	5.419	5.33331	5.0019	5.05734	5.13524	5.2388
CNOT4	5.37409	5.64622	5.61741	5.4578	5.28663	5.47784	5.67479	5.41951	5.61421	5.81143	5.80188	5.67316	5.76518	5.70645	5.84045	5.77702
PSEN1	5.86776	6.03224	5.78717	5.81619	5.80484	5.94529	5.94362	5.92362	5.83512	6.13122	5.89994	5.78677	6.55312	6.53076	6.5073	6.40958
CPOX	4.15164	3.8758	4.14478	4.13071	4.43122	4.50432	4.05783	3.97453	4.13563	5.10855	4.87335	3.89646	4.13501	3.93322	4.11638	4.08834
CLDND1	6.34387	6.58757	6.42305	6.30866	6.10469	6.57735	6.69501	6.48828	6.08612	6.54696	6.36668	5.96521	6.21686	6.10491	6.42378	6.41816
MOK	1.2258	1.10104	1.39464	1.25727	1.26297	1.06042	1.08334	0.881847	2.29406	2.00001	2.1733	1.69552	1.67007	1.86745	1.94265	1.90091
HSP90AA1	10.4988	10.5226	10.4505	10.4122	10.4872	10.4555	10.4734	10.4637	10.6546	11.3249	11.3938	10.4071	11.2254	11.0496	11.0633	10.9375
RBL1	4.52645	4.33547	4.81442	4.60958	4.42459	4.65209	4.71002	4.59518	4.18646	4.93364	4.98954	4.41326	4.75288	4.29026	4.68828	4.68515
DLGAP4	7.01281	7.04431	7.1206	7.05363	7.05378	6.89451	6.97817	6.95338	7.06054	6.99553	7.01721	7.00868	7.37065	7.41866	7.4228	7.40669
IGSF9B	4.21466	3.34404	4.14954	4.47096	4.22302	4.25772	3.81575	3.93433	3.36158	3.80619	3.61977	3.21279	3.27089	3.05589	2.84091	2.71078
NDC80	3.4548	3.48114	3.78431	3.37911	3.57942	3.80342	3.79807	3.55805	4.15993	4.11344	4.04084	3.99827	4.12096	3.4182	4.16316	4.0224
AP4E1	3.68756	3.52658	3.80855	3.51858	3.64548	3.86456	3.76206	3.43019	4.15187	4.36464	4.15611	4.07332	4.24274	3.90492	4.11412	4.0667
RSBN1	4.81977	5.02173	4.94592	4.8225	4.8123	5.11276	4.97087	4.73776	4.43443	5.05333	4.74853	4.54636	5.10651	4.9379	4.98585	4.71882
MAGI3	4.5071	4.39793	4.73443	4.81298	4.73593	5.07448	5.21028	5.02774	5.13176	5.2677	5.445	4.97	5.06439	4.79529	4.9809	4.95871
TCF7	2.08168	2.61703	1.68387	2.31282	2.18311	2.0707	2.87774	2.41294	3.56129	2.9263	3.11772	3.47959	3.02651	3.23192	3.33697	3.50596
OSTM1	3.63205	3.94994	3.95692	3.67762	3.78992	4.27359	4.15478	3.89821	4.16527	4.52839	4.28605	3.83532	4.23623	4.34683	4.31094	4.2059
IMPG2	5.66581	6.24824	6.2535	6.34494	5.6629	6.54876	6.04547	6.78276	4.52883	5.11208	4.73185	5.32698	3.35331	3.4927	4.43412	4.12442
PCNP	7.88205	8.19204	8.07853	7.95398	7.99168	8.31221	8.14776	7.99837	7.88264	8.55923	8.22415	7.81208	8.60425	8.4941	8.74057	8.53419
EXD2	5.00482	5.06471	4.82931	4.89358	4.98737	5.01774	4.96102	4.96427	5.19976	4.86287	5.03953	5.14338	4.76347	4.85569	4.75669	5.01065
ARG2	3.0974	3.34404	2.75991	2.91583	2.87611	2.97407	2.72706	3.00942	3.02777	3.77984	3.46126	3.16626	3.17894	3.08371	3.21109	3.57812
PKP1	0.183788	-0.674511	-1.50356	-0.689823	-1.35744	-0.462641	-0.122849	-0.870917	1.82545	0.377245	0.923501	0.341789	2.39338	2.70233	1.86932	1.89109
UBA5	5.94532	5.9232	6.0204	6.15866	5.9927	6.30037	6.13092	6.14892	5.874	6.39028	6.27168	5.96113	6.18064	5.96612	6.06411	6.09467
STK17B	6.77357	7.24964	6.97156	6.9628	6.96375	7.06603	6.95791	7.11384	7.13976	7.14959	6.98853	7.11787	7.4253	7.37082	7.55041	7.36983
CDC14B	3.60803	3.12027	3.7843	3.4989	3.57543	3.39048	3.4755	3.3446	3.80334	3.77391	3.74188	3.54652	3.42748	3.29672	3.21533	3.20274
ZNF510	3.88294	3.81606	4.19622	4.05993	3.82052	4.02044	4.13027	3.97948	3.9499	4.27732	4.12042	3.92749	4.128	3.93067	4.10273	3.8582
LRP2	6.28921	6.3999	6.96146	6.58744	6.24039	6.51388	6.45242	6.38999	5.56382	5.35062	4.73185	5.70694	4.81964	4.55983	4.61326	4.53242
ZNF506	5.16819	5.24953	5.42309	5.20041	5.26092	5.37214	5.33657	5.18006	5.18184	5.14905	5.20659	5.04885	5.19979	5.15713	5.09942	4.99292
JMJD4	3.08004	2.68541	2.79672	2.75918	2.83006	2.9059	2.95953	2.6671	3.1675	3.25869	2.91837	3.28426	3.68152	3.54031	3.59588	3.60841
DUSP12	3.07566	3.06487	2.8088	3.18089	2.88257	2.84653	3.22731	3.31749	3.39381	3.15314	3.28825	3.05317	3.15156	2.89254	3.0639	3.3922
AACS	4.85848	4.45388	4.85863	4.55534	4.89614	4.54784	4.52358	4.60322	5.00186	4.85447	4.99377	4.926	4.8653	4.66483	4.59387	4.88021
DELE1	5.15437	4.93311	5.15181	5.09712	5.07034	5.18167	4.94905	4.95927	4.74593	4.5389	4.60478	4.73356	4.35702	4.18078	4.26471	4.37925
CADPS2	1.14463	1.58906	1.68387	1.25727	1.37717	1.87065	1.71221	1.85784	2.42461	2.14473	2.60822	2.07383	2.45441	2.77805	2.30242	2.22401
PCDHB4	0.367345	0.393228	1.36441	1.23946	0.323419	1.2016	0.929452	0.774458	-1.93622	-1.13687	-1.54756	-1.1734	-0.878685	-1.37519	-1.84305	-1.02012
PCDHGA2	0.720528	0.899425	1.39461	1.09892	0.986294	0.93439	1.19563	1.13338	-1.00136	-1.31165	-0.913559	-0.911439	-1.661	-1.80928	-1.8439	-1.32589
HSPB11	3.21739	3.2019	2.65684	2.84276	3.18393	3.09125	3.22732	2.87252	3.44305	3.38063	3.60837	3.14242	3.0759	3.20684	3.10099	3.30612
PHLPP1	0.529087	-0.607531	0.903302	0.033833	0.799933	0.161581	0.602795	0.257021	0.365459	1.11843	1.35059	0.341755	1.46293	0.982765	1.14474	1.11349
ATP8B1	5.71515	5.8439	5.6547	5.6908	5.73695	5.72231	5.86832	5.5804	6.49924	6.39752	6.3453	6.38803	6.58971	6.74111	6.79478	6.68116
IL12RB2	0.395101	0.101873	-0.094807	0.0769556	0.199135	0.161581	-0.693784	-0.610888	1.75628	1.17344	1.78766	1.51419	2.33778	2.19947	1.97298	2.34406
SMARCD3	1.22582	1.19782	1.39461	1.48245	1.04996	1.03936	1.32472	1.2526	-0.465301	-0.622076	0.0793746	-0.0394461	-0.670312	-0.246086	-0.188755	-0.156978
WDR70	4.62891	4.68164	4.5669	4.67105	4.7311	4.45255	4.6178	4.84766	4.96982	4.95907	5.18275	4.97508	4.76364	4.87768	5.02672	5.14734
STRADB	3.68469	3.74997	3.3929	3.54182	3.46653	3.95729	3.87594	3.29378	3.76154	3.99035	3.84209	3.60318	4.10891	3.66798	3.90192	3.84521
BZW1	7.63593	7.97748	7.44823	7.53833	7.49534	7.60473	7.78728	7.58789	7.94589	7.9531	7.82033	7.73275	8.01589	8.05158	8.17707	8.16203
PGR	4.46592	4.24094	4.61923	4.30406	4.55769	4.47129	4.28424	4.55598	2.95557	2.38126	2.4692	3.10343	2.32148	1.59855	2.43903	2.48782
C1QTNF3	4.71511	4.88088	4.40142	4.5784	4.20532	4.57096	4.50463	4.7704	3.39205	3.79312	3.9421	3.77457	3.46793	3.63263	3.75558	3.49012
ME2	5.41197	5.5687	5.46373	5.33884	5.36604	5.36527	5.37114	5.37892	5.16816	5.53526	5.64035	5.35107	5.07051	4.93799	5.20928	5.2685
C5orf22	6.4079	6.76433	6.5516	6.44143	6.35747	6.66717	6.7931	6.64244	6.81153	6.99747	6.86765	6.76466	6.78017	6.58811	6.61217	6.72017
CCNT2	5.63343	5.75044	6.0126	6.05261	5.85246	6.17804	6.10149	6.14562	6.02419	6.31268	6.31233	5.85437	6.0483	5.87609	6.14124	6.01833
FAM135A	4.07484	4.03101	4.17307	4.21998	4.02704	4.34611	4.31565	3.98932	4.79158	4.78836	4.58807	4.68488	4.45174	4.38085	4.5222	4.494
COBLL1	5.47144	5.16869	5.8513	5.40379	5.5739	5.67871	5.5364	5.42679	5.48052	5.5034	5.42633	6.01464	5.38752	5.21759	5.41102	5.3789
DLG3	5.27562	5.22947	5.31089	5.32102	5.32632	5.20195	5.19514	5.173	5.01211	5.23784	5.08914	4.94127	5.01561	4.94042	5.16505	4.99237
KCNK2	5.21129	5.57773	5.66137	5.55442	5.13399	6.0184	6.00655	5.71403	5.08881	4.84744	5.24526	5.88702	3.51245	2.93387	4.14774	3.98595
SERTAD4	3.29845	3.57063	3.36119	3.69156	3.16815	3.69651	3.58779	3.41931	3.16216	3.48583	3.47747	2.96349	3.34124	3.38506	3.449	3.02554
TRAF5	3.69614	3.43025	3.45632	3.46277	3.45057	3.73303	3.97764	3.40834	3.42534	3.57709	3.20307	3.02215	2.97016	3.0837	2.48884	2.67688
MRPL22	5.00022	5.30206	5.1231	4.88451	5.17008	5.051	5.06816	4.98533	5.25093	5.45054	5.23933	5.33962	5.39435	5.29299	5.50654	5.60451
GEMIN5	5.53971	5.4151	5.60539	5.59021	5.57191	5.63551	5.75605	5.67492	5.69063	5.72756	5.6529	5.73988	5.83037	5.5744	5.71152	5.479
OPRK1	2.04636	1.67228	1.85658	1.89766	1.85555	1.44369	0.896601	0.902831	-0.0149101	0.377245	-0.616963	0.722358	0.357326	0.28791	0.267808	-0.240878
NFE2L1	7.95604	7.6868	7.88798	7.89439	7.91538	7.74524	8.01823	7.89988	8.27062	8.2272	8.36873	8.2414	8.51889	8.68975	8.52524	8.67865
SEMA5B	1.56229	1.19782	1.18836	1.43352	0.955082	1.47538	2.07722	1.98135	0.863215	0.660136	1.73468	0.500253	1.98131	1.55947	2.06969	1.94903
GSK3B	8.5619	8.49236	8.63464	8.68682	8.54187	8.74065	8.67695	8.54007	8.35179	8.7031	8.48316	8.43647	8.59472	8.38117	8.32084	8.4088
ITGB5	4.10734	4.09525	4.17773	4.13327	4.17909	4.45945	4.54228	4.43874	5.03581	3.94971	4.67993	4.87916	3.99824	3.86274	3.84574	4.35088
ERC1	6.00173	5.79677	6.30872	6.27665	6.3534	6.31632	6.35528	6.21123	6.42599	6.83843	6.54119	6.47555	6.63861	6.33397	6.38765	6.38268
XPO1	8.7046	8.67927	8.92292	8.89241	8.80612	9.00012	8.85235	8.80734	8.59289	8.98298	9.02828	8.53705	8.57599	8.17933	8.60011	8.42623
RNF13	6.06763	6.33327	6.07264	6.03495	6.07821	6.17865	6.1441	5.96224	6.52805	6.45603	6.41535	6.12277	6.65698	6.67333	6.74294	6.68437
PALB2	4.18451	4.12016	4.10619	4.41744	4.20767	4.38002	4.47155	4.3248	4.52468	4.35673	4.61946	4.64301	4.505	4.135	4.34612	4.50209
DOP1A	3.49138	3.12026	3.49418	3.5873	3.39744	3.64865	3.40133	3.61637	3.70033	4.04623	4.12042	3.73367	4.06581	3.92032	3.79572	3.93667
LYRM2	5.16057	5.43906	5.23242	5.20675	5.12856	5.1972	5.35786	5.26805	5.51964	5.47174	5.48062	5.3438	5.30708	5.36652	5.53646	5.5218
BCKDHB	4.27121	4.30537	4.38942	4.35968	4.33323	4.6948	4.42623	4.46013	4.47604	4.50176	4.5918	4.61557	4.37883	4.135	4.52562	4.40709
KAT6A	8.13602	7.91448	8.13234	8.26811	8.1878	8.28408	8.2644	8.23459	8.06687	8.32373	8.28916	8.13774	8.30875	7.883	8.0372	8.05931
TUT7	4.56597	4.52837	4.58104	4.6899	4.74659	4.64337	4.59186	4.57734	4.83078	4.85307	4.91412	4.60688	4.98519	5.02417	5.12173	4.90351
ULK2	4.17023	3.69856	4.13043	3.99397	3.90543	4.32017	4.23582	4.06108	3.65545	3.46393	3.54055	3.87637	2.44692	1.90949	2.16907	2.68827
GRHL2	7.27744	7.0296	7.25458	7.3521	7.4444	7.44524	7.30554	7.17358	7.39874	7.72589	7.66386	7.31967	7.71957	7.43048	7.46853	7.54543
TNPO1	7.19346	7.17728	7.27701	7.11698	7.13784	7.35566	7.3483	7.20299	7.37839	7.60285	7.41692	7.37196	7.66623	7.47586	7.50572	7.51517
PLOD1	7.54602	7.2592	7.64794	7.44479	7.51677	7.14701	7.06942	7.24929	6.12914	6.59352	6.52957	6.64378	6.41266	6.34933	6.51762	6.47638
ITGAE	2.02836	1.95308	2.05201	2.15072	2.14063	2.07069	1.73097	1.50674	1.8654	1.7694	1.6514	1.45348	1.20328	1.33102	1.4041	1.25804
DIS3	6.14481	6.03224	6.00737	6.06203	6.08242	6.0523	6.26807	6.2775	5.94564	6.01813	5.89768	5.99547	6.16868	5.98713	6.02665	5.95788
PIBF1	4.05276	4.075	4.34867	4.24856	4.10368	4.23011	4.1891	4.27537	3.62862	4.6786	4.29065	4.04273	4.78442	4.56477	4.6989	4.63895
TDRD3	4.22259	4.13979	4.21902	4.17356	3.94917	4.08352	4.09088	4.10022	3.77913	3.99114	3.65894	4.00621	3.7742	3.62161	3.65941	3.58728
NUFIP1	4.06159	4.28787	4.38136	4.04643	4.05579	4.09377	4.24562	4.14933	3.95911	4.63352	4.29979	4.0632	4.82975	4.7698	4.8303	4.63454
PDS5B	5.9614	5.9161	6.11335	6.2019	6.01051	6.22889	6.18463	6.20173	5.85838	6.56164	6.46548	5.95086	6.61249	6.21478	6.35203	6.18434
OXCT1	5.78445	5.67089	5.81436	5.65746	5.85662	5.90365	5.73064	5.68858	5.07184	4.42068	4.65197	5.10689	3.62954	3.54366	4.08665	3.89306
RRAGB	3.35368	3.51536	3.3936	3.0838	3.56744	3.1166	3.20736	3.15208	3.4864	2.16298	2.41972	3.19899	0.187974	1.02256	0.507638	0.933821
CYLD	3.65569	3.52658	3.6961	3.71222	3.63399	3.80029	3.90103	3.6509	4.06017	4.41117	4.53484	3.77147	4.77996	4.64784	4.72883	4.50371
SLC27A5	1.71631	1.76365	1.63047	1.39995	1.41331	0.809904	1.50985	1.20271	1.33099	1.19135	1.0152	1.79675	0.450149	0.724664	0.975342	1.56027
ZNF324	2.13736	1.44209	1.65501	1.73414	1.8387	1.88962	2.13659	1.95739	2.21481	1.98245	2.52748	2.02769	2.5044	2.29186	2.46594	2.39598
ZNF416	2.09902	2.15946	2.57443	2.30377	2.40574	2.01786	2.20346	2.01064	2.45982	2.20759	2.33328	2.38956	2.7505	2.80614	2.54375	2.72743
ZNF586	1.48523	0.953551	1.68387	1.51417	1.28821	1.54753	1.37328	1.13338	0.922318	0.852261	0.418579	0.273185	0.841443	0.942849	0.63952	0.540312
ZNF446	0.78624	0.552309	0.947639	0.621125	1.56907	1.03939	1.05385	1.08238	0.914899	1.12506	0.725282	0.514321	0.864471	0.527755	0.617422	0.921195
ZNF264	5.49374	5.14469	5.58799	5.50594	5.53752	5.74121	5.62305	5.34674	5.37951	5.58769	5.35306	5.12889	5.53343	5.42348	5.15631	5.18053
RPS5	9.19496	9.43077	9.0189	8.97212	9.18349	8.87515	8.91418	8.98749	8.7749	8.56995	8.32152	8.65823	8.50982	8.51054	8.63431	8.77692
FAT1	7.42554	7.12007	7.79397	7.65637	7.27307	7.56657	7.66838	7.50333	7.50272	7.64692	7.65337	7.40515	7.84301	7.6362	7.33652	7.35383
YTHDC1	5.99883	5.98282	6.20178	6.17301	6.20732	6.17925	6.1675	6.20965	6.05962	6.29936	6.24587	6.07191	6.55177	6.32857	6.55401	6.41215
CHMP2B	4.75698	4.92747	4.58103	4.67944	4.78157	4.96148	4.9827	4.57571	4.97624	4.99984	4.71315	4.82027	4.80341	4.68766	4.88449	4.93261
SMAP2	3.73271	3.85213	3.86744	3.81768	3.80321	3.88536	3.83755	3.8121	4.01352	4.25836	4.21531	3.97955	4.25779	4.19573	4.22326	4.41053
PPIE	3.94179	3.79455	3.85584	3.85532	3.92434	4.00695	4.06524	4.03043	3.88659	3.87959	3.80747	3.76836	3.6062	3.4506	3.53959	3.42999
ZMPSTE24	6.22992	6.70421	6.35781	6.23024	6.22013	6.66201	6.61207	6.40294	6.93792	6.9847	6.69425	6.7879	7.05013	7.07541	7.09223	6.88355
STARD7	8.44162	8.55538	8.4459	8.34592	8.40892	8.55676	8.60204	8.4241	8.66694	8.54136	8.53553	8.58637	8.48169	8.41137	8.55687	8.52767
NOA1	5.22913	5.29441	5.34029	5.11792	5.21556	5.08992	5.13833	5.16868	4.94395	5.04481	4.94797	5.20683	5.2339	4.99524	5.34879	5.21045
REST	7.215	6.98553	7.4746	7.36657	7.39244	7.6912	7.52158	7.32364	7.83334	7.79629	7.806	7.69465	7.68547	7.33029	7.4104	7.31717
SSH1	5.68819	5.31614	5.71365	5.72255	5.75026	5.82355	5.80001	5.58284	5.81571	5.98955	5.80758	5.77131	5.87151	5.57276	5.53392	5.73514
GSTP1	8.1736	8.23787	8.17172	8.01501	8.0556	8.00233	8.22318	7.95036	8.43922	8.16138	8.21148	8.45463	8.36137	8.30709	8.55405	8.56038
APLP2	9.40933	9.13489	9.33317	9.25123	9.4263	9.34777	9.38788	9.25474	9.5898	9.81066	9.67117	9.6518	9.90464	9.76134	9.8392	9.72398
FAM234B	4.54871	4.34395	4.55261	4.44033	4.45091	4.30481	4.23253	4.40604	4.15725	4.37054	4.31114	4.18022	4.59753	4.69519	4.62444	4.49401
WBP11	7.26555	7.39019	7.35522	7.33805	7.13414	7.22076	7.48786	7.43542	7.32994	7.43174	7.51959	7.47147	7.45477	7.41778	7.61773	7.59939
EIF3I	7.14445	7.51966	7.04801	7.06473	6.98116	6.93854	7.12454	7.16902	7.40755	6.98693	7.13529	7.40365	6.86796	7.04538	7.25094	7.35137
NKAIN1	-0.227178	0.659318	-0.094807	0.574973	-0.231914	-0.00341827	0.757164	0.772088	0.696029	-0.236733	-0.423928	1.04394	-0.0884674	0.222699	0.63952	0.408829
TXLNA	5.54999	5.01377	5.46564	5.49505	5.74407	5.48302	5.58747	5.49661	5.83596	6.06122	5.99873	5.69633	6.16475	5.94416	6.00725	6.0446
NCOA1	5.64232	5.46553	5.58973	5.74276	5.55171	5.86967	6.03415	5.69309	6.18609	5.98499	5.99232	6.24246	6.04438	5.87807	5.91846	6.05672
AGBL5	6.66604	6.61675	6.60535	6.53186	6.59478	6.37843	6.52877	6.51365	6.27286	5.42242	5.64395	6.53582	5.14298	4.89674	5.41102	5.53998
EFR3B	2.7254	2.36522	2.50195	2.93354	2.78939	2.64521	2.82634	2.80725	2.76454	3.00931	3.04887	2.30617	2.64318	2.26571	2.41714	2.54532
KIF3C	2.48933	2.43837	2.64344	2.47475	2.60639	2.31806	2.34411	2.25869	2.11782	1.96924	1.9475	1.4689	1.75744	1.80199	1.46226	1.77841
RAB10	7.76978	8.14759	7.81019	7.77569	7.74615	7.90745	8.0353	7.93293	7.86876	8.15598	8.2086	7.77068	8.37238	8.33731	8.4378	8.38087
HADHA	7.25857	7.33112	7.36189	7.20891	7.28012	7.18735	7.26187	7.22138	7.4844	7.07538	7.16937	7.55873	7.26182	7.37927	7.45897	7.22269
MAPRE3	2.78018	2.7053	2.51674	2.67747	2.54256	2.42731	2.48336	2.42749	1.94063	2.56398	2.33328	2.18069	2.43939	2.39689	2.13372	2.40053
CAD	5.99711	5.37219	6.18917	6.1574	5.98448	6.10139	6.17867	5.93448	5.67947	6.27602	6.25414	5.73909	6.1997	5.82014	5.65107	5.66986
CD59	6.81912	6.96209	6.62577	6.65402	6.84893	6.65121	6.88547	6.86543	7.17515	7.12818	7.08334	6.93931	7.73372	7.89282	7.8012	7.68758
CD82	6.64737	6.53527	6.30766	6.49209	6.7543	6.35305	6.49557	6.27599	6.60579	6.05756	6.36068	6.54312	6.58119	6.83853	6.40258	6.63778
BCORL1	5.23795	4.77579	5.27219	5.41223	5.16479	5.07964	5.12599	5.04199	4.93614	5.03493	4.82031	5.00216	4.89724	4.68762	4.72735	4.79982
ATRX	6.49522	6.27343	6.81583	6.77015	6.62447	6.83618	6.64891	6.58598	6.18739	6.17004	6.16118	6.16478	5.94042	5.55122	5.66042	5.63645
AK6	3.33425	3.56095	3.23357	3.25959	3.4826	3.23042	3.46671	3.29092	3.70586	3.82908	3.86981	3.24542	3.33664	3.31778	3.55582	3.59985
MYNN	5.81298	5.98079	5.90288	5.86775	5.94336	6.07834	6.04828	6.07053	5.73623	5.92553	5.92822	5.68069	6.01389	5.9779	6.15343	6.02846
MECOM	7.1922	7.00372	7.58047	7.31853	7.37049	7.32966	7.33496	7.33743	7.40924	7.42112	7.37401	7.34427	7.03461	6.76278	6.90144	6.9075
SCAMP1	5.15747	5.47524	5.31301	5.08661	5.16479	5.38836	5.33199	5.22705	5.33396	5.44496	5.23457	5.36765	5.57525	5.64998	5.71675	5.60526
PREP	5.8156	5.81749	5.82331	5.80582	5.85086	5.80339	5.89038	5.82606	5.87318	5.99593	6.20691	5.91192	6.07225	6.0964	6.11938	6.13215
HACE1	2.9427	2.523	2.74743	2.73919	2.99416	3.19962	2.79102	2.84025	2.61631	2.7744	2.86392	2.38142	2.26298	1.67366	1.92208	2.27022
SEH1L	5.50598	5.89605	5.70238	5.6751	5.496	5.86003	5.84805	5.83769	5.89103	5.71602	5.63042	5.74305	5.78877	5.68217	5.69114	5.79429
WDR47	2.91848	2.95284	3.16859	2.75254	2.98817	2.96851	3.1597	2.90409	2.90535	2.97874	3.04887	2.80243	3.12835	3.11549	2.89997	2.87424
WDFY1	6.34693	6.38095	6.38224	6.37921	6.35142	6.32697	6.31156	6.38906	6.24961	6.26533	6.13051	6.39389	6.23698	6.19919	6.22892	6.32995
SLC25A24	5.34813	5.15549	5.42113	5.35207	5.35911	5.50143	5.35484	5.31773	4.6951	3.91515	4.18107	4.72877	3.70368	3.52349	3.62799	3.72632
MAP3K4	4.04607	3.61688	3.97845	3.95693	4.07577	4.01775	4.01256	3.99422	3.99862	3.91514	4.11784	4.0324	3.69106	3.70456	3.78436	3.75097
IGSF9	4.90483	4.90327	5.11583	5.22244	5.04321	5.02713	4.96894	5.19869	4.20992	3.96018	4.0133	4.26216	4.09485	3.60891	3.82372	4.14935
ZNF213	2.40121	2.56717	2.6299	2.59087	2.68979	2.53668	2.54826	2.71634	2.63184	2.49364	3.02148	2.85031	3.13767	2.68428	2.81325	3.0999
AKR1B1	3.46821	3.54878	3.55276	3.24846	3.26527	3.49471	3.59293	3.19949	4.84084	4.6786	4.84082	4.41326	4.32674	4.10138	4.41768	4.39498
CPNE3	8.6174	9.02909	8.86725	8.69754	8.57079	8.9365	8.89013	8.94022	8.79454	9.10152	8.8405	8.91452	9.14947	9.04105	9.15552	9.06898
RRN3	5.65378	5.67061	5.77454	5.67981	5.71153	5.79674	5.70598	5.6673	5.64095	5.70716	5.60942	5.45907	5.53975	5.47454	5.55767	5.48299
CTTN	6.98743	6.72223	7.10967	6.99933	7.25544	6.84456	6.88022	6.85285	7.37332	7.13897	7.20023	7.14901	7.08914	7.12226	7.01812	7.01314
WNT11	3.88544	3.94716	3.25933	3.83028	4.14188	3.2826	3.41879	3.22887	2.94318	1.95883	2.03773	2.03291	4.44567	4.21262	4.08665	3.70681
MTIF2	5.61624	5.796	5.70076	5.71745	5.61036	5.4908	5.59773	5.80183	5.43034	5.50698	5.49463	5.6996	5.26191	5.06666	5.21034	5.35499
DDHD2	5.66581	5.40904	5.58623	5.57619	5.74761	5.46537	5.51221	5.29012	5.57591	5.39855	5.34692	5.56259	4.50139	4.37145	4.32472	4.63012
TTC39A	0.554428	0.391068	0.761479	0.690547	0.990846	0.536976	0.642963	0.628305	2.45111	2.30938	2.28805	2.09385	2.73827	2.95912	2.60312	2.59456
EPS15	5.62817	5.81672	5.43675	5.50889	5.48637	5.81269	5.73872	5.61497	6.00637	5.92815	5.71223	5.9076	6.18792	6.09435	6.11027	6.029
ORC1	2.91848	2.80086	2.95715	2.6634	2.80987	2.67964	2.77304	2.34556	2.05009	3.34112	3.09163	2.21767	3.57218	3.0559	3.72917	3.45687
MGST2	5.18311	5.2966	5.08887	4.92342	4.99633	5.11655	4.96499	4.92378	5.33396	5.16508	5.2884	5.1778	4.65715	4.8449	4.88449	4.98664
CHERP	5.59729	5.26566	5.71365	5.73858	5.7316	5.47521	5.63803	5.64565	5.80803	5.74809	5.82827	5.6996	5.98768	5.75315	5.79734	5.84286
ATG16L1	4.18044	4.01781	3.97844	4.13582	4.21023	4.19722	4.46596	4.07039	4.43459	4.4801	4.5674	4.01936	4.565	4.65867	4.54929	4.62421
USP40	5.36077	5.06984	5.30024	5.6041	5.31919	5.39873	5.61928	5.53323	6.00602	5.15942	5.61034	5.9584	4.31033	4.37148	4.27893	4.74907
POMGNT1	4.7294	4.56331	4.89021	4.59667	4.7071	4.67956	4.67896	4.72012	4.4952	4.7376	4.58059	4.55906	4.56676	4.38265	4.44498	4.65063
RAD54L	2.96178	2.50041	3.14022	2.89188	2.78939	3.03917	3.35975	2.87783	2.09559	3.30461	3.48149	2.06371	3.02148	2.4762	3.32518	2.95187
MAST2	4.41835	3.71501	4.41728	4.54578	4.58567	4.48108	4.44339	4.37259	4.74949	4.76169	4.92154	4.62761	4.58223	4.50248	4.39733	4.55747
DNAJA1	7.48467	7.51848	7.34696	7.2755	7.47089	7.45918	7.49096	7.16577	7.58379	8.38063	8.29646	7.23043	7.91023	7.9555	8.00622	7.89213
B4GALT1	6.95208	6.93692	7.11757	7.02536	7.0659	7.20312	7.21933	7.00737	7.25391	7.25805	7.13974	7.19957	7.57923	7.61412	7.5525	7.51598
CHMP5	5.09185	5.19824	5.10118	4.87537	5.1434	4.99877	5.03458	4.88737	5.529	5.43279	5.55794	5.07575	5.32454	5.44099	5.60583	5.63866
NFX1	5.1261	5.066	5.24135	5.16114	5.19365	5.1328	5.25794	5.18162	5.39319	5.44682	5.59278	5.32486	5.38262	5.39271	5.41563	5.36833
DIMT1	3.13991	3.20656	2.8088	3.00784	2.88256	3.10651	3.21404	3.34075	4.11644	3.8235	3.88244	3.94689	3.98538	3.98822	3.95358	4.27361
IPO11	4.25131	4.09273	4.29391	4.19329	4.29258	4.37582	4.25861	4.28839	3.90268	4.2981	4.08383	3.99294	4.04789	3.79145	3.77292	3.92469
FOLH1	2.64429	2.54761	2.60849	2.37958	2.51666	2.52916	2.82958	2.55897	1.21208	1.78128	1.53229	2.18069	1.54618	1.31547	1.55871	1.45754
EIF2AK1	7.46557	7.66241	7.57518	7.47003	7.41824	7.37764	7.54694	7.56304	7.75375	7.39048	7.68535	7.86621	7.11329	7.21759	7.46075	7.54803
EPDR1	1.98238	2.31431	1.54648	1.94498	2.19355	2.31806	2.47226	2.25053	2.13971	1.79303	2.30631	2.04325	2.55537	2.05709	2.42447	2.59456
SNX10	1.98239	2.46972	2.22409	2.39179	2.16203	2.8586	2.33188	2.3608	2.69233	3.35309	3.0704	2.69508	3.21024	2.78371	3.17242	2.89895
SEPHS1	6.05668	5.89749	5.93901	5.9635	5.90342	6.11843	6.15021	5.9459	6.08541	6.36143	6.12695	6.2016	6.38892	5.99081	6.29617	6.21518
MRPL28	4.40621	4.42017	4.51995	4.46082	4.32614	4.05495	4.37647	4.24701	4.80533	4.62044	4.7784	4.94542	4.73147	4.75407	4.90829	4.97274
ITPKC	3.66445	3.24331	3.14974	3.48295	3.57942	3.19487	3.51932	3.43019	4.32424	4.01644	4.09962	4.03239	4.39838	4.30412	4.19137	4.49724
CEACAM6	2.97593	3.61242	1.87965	2.61301	2.77558	3.09125	2.94945	2.4056	4.20828	3.57382	3.91554	3.8572	5.14706	5.45207	5.18682	5.10501
FAT2	3.38935	3.27472	3.64316	3.73259	3.7267	3.7099	3.6133	3.53471	3.67807	4.20653	3.99933	3.22192	4.59244	4.30805	3.83477	4.09264
RBM22	5.99364	6.1464	5.99686	6.04245	5.87617	6.02578	6.29116	6.19537	6.12298	6.22809	6.31686	6.07634	6.39331	6.16364	6.39886	6.36283
TMED2	9.38092	9.65341	9.36519	9.29953	9.21689	9.36572	9.51227	9.45405	9.69608	9.58872	9.69492	9.73256	9.52688	9.59833	9.85938	9.7959
ERO1B	1.09364	1.0604	-0.633659	0.77153	-0.0243192	1.03936	1.37328	1.0227	1.1049	0.759394	1.57812	-0.176614	0.419867	0.467527	0.664509	0.169826
ZFAND6	5.55236	5.88809	5.61744	5.51381	5.54364	5.69058	5.6651	5.50263	6.25855	6.06182	5.9567	5.91474	6.06673	5.9975	6.19046	6.13579
TXLNG	4.3763	4.35659	4.37326	4.3575	4.18433	4.3026	4.55022	4.51227	4.43677	4.38421	4.45112	4.35843	4.08282	4.08312	4.19781	4.16537
HUWE1	8.35808	7.82656	8.77696	8.46292	8.35547	8.46581	8.49807	8.31347	8.34847	8.36113	8.3501	8.42116	8.34152	7.86362	7.80035	7.92165
ZW10	5.76625	5.71735	5.54894	5.56771	5.66102	5.66503	5.79668	5.69235	5.60865	5.65932	5.7166	5.70694	5.80789	5.59306	5.74339	5.69124
ALG9	4.91098	5.05441	4.99163	4.91156	4.67954	4.91455	5.04399	4.9018	4.88524	4.94817	4.91858	4.83024	4.84835	4.71406	4.89641	4.75745
NOX4	6.2096	6.37734	6.25018	6.10237	6.13815	6.21784	6.06407	6.16637	5.55975	5.18082	4.94214	5.81495	4.81092	5.11349	5.38495	5.3013
ACOX3	2.26187	2.10059	2.37781	2.0352	2.4499	2.19967	2.2691	1.96149	2.51946	2.70138	2.32435	2.34011	2.13834	2.11214	1.78067	2.24729
MTMR2	6.57795	6.82165	6.60967	6.56205	6.55944	6.66244	6.77401	6.71171	6.3447	6.40041	6.30329	6.49545	6.32549	6.17553	6.24273	6.14719
PPP1R15A	3.81109	3.78212	3.79041	4.18592	4.07295	3.73958	3.95389	4.28139	4.26324	3.99878	3.95371	4.07584	4.46848	4.64318	4.62762	4.94809
HSD17B14	3.15243	2.94727	3.54558	3.12033	3.51019	2.88244	3.06678	2.8672	2.60063	2.38126	2.40284	3.3565	2.28835	1.88863	2.44626	2.69394
TRIP6	4.25002	4.03101	3.77818	4.21758	4.2281	3.90004	4.15478	4.02565	4.51424	4.33879	4.22254	4.25328	4.69558	4.60531	4.61966	4.69506
FTL	9.2263	9.46155	9.18682	9.00057	9.1865	9.00275	8.99277	8.96428	9.27565	9.13143	9.10636	9.25404	9.49723	9.63568	9.6009	9.65353
SRRT	5.90398	5.54682	6.08869	5.9799	6.01118	5.74026	6.02186	5.91976	6.55419	6.40903	6.67021	6.40065	5.48849	5.29001	5.24596	5.50901
BAX	3.23711	3.23876	3.22372	3.17096	3.33287	3.24171	3.05938	3.05232	3.88983	3.49666	3.57863	3.59651	3.45761	3.53024	3.49501	3.65267
NLK	5.54367	5.54865	5.57037	5.471	5.39683	5.65725	5.65163	5.40489	5.62714	5.53348	5.65645	5.46408	5.0372	5.09303	5.14636	5.25803
PIGS	6.49399	6.59603	6.33504	6.41384	6.36267	6.47029	6.58849	6.38347	6.53529	6.88038	6.7686	6.66694	6.95896	7.132	7.05993	7.0547
ATXN7L3	6.03644	5.75468	6.15057	6.00033	6.22827	6.09618	6.08517	5.86596	6.20014	6.23615	6.13333	6.04985	6.18542	6.06471	6.0446	6.04618
PGS1	4.8289	4.33759	4.77806	5.13332	5.10942	4.97124	4.67896	4.86083	5.18404	5.2677	5.25352	4.90206	4.59414	4.5449	4.6637	4.59727
PSMC5	6.32642	6.33167	6.21547	6.33373	6.31607	6.04307	6.35905	6.33234	6.66919	6.32848	6.55653	6.66145	5.93846	6.12064	6.23023	6.39315
UIMC1	4.28832	4.23183	4.41728	4.28579	4.31901	4.10395	4.10892	4.27134	4.0885	4.64005	4.31114	3.99827	4.75592	4.66942	4.85223	4.81937
LPCAT2	2.86373	2.89034	3.25051	2.95682	3.10326	2.95586	2.75482	3.02864	3.48212	3.76797	3.6661	3.14227	4.24048	4.23687	4.26266	3.94856
OGFOD1	5.10372	5.04142	4.88737	4.98839	4.92302	5.0298	5.10996	5.20398	5.36797	5.31944	5.56554	5.33015	5.66594	5.52284	5.56018	5.56722
SH3BP2	4.73634	4.26125	4.71852	5.00662	4.79019	4.6659	4.88977	4.69329	4.84584	4.7855	4.74698	4.76357	4.69716	4.62121	4.50501	4.75585
NOP14	3.82158	3.71828	3.89033	3.77249	3.99163	3.81586	3.72977	3.81763	4.17855	4.01644	4.25817	4.01674	3.7682	3.63421	3.57626	3.84808
ADD1	5.9015	5.55779	5.6597	5.74695	5.78428	5.741	5.92633	5.75352	6.03302	5.95005	6.06919	5.99877	6.09328	5.99369	6.08619	6.15744
L2HGDH	4.09795	3.65775	3.95133	3.91892	3.9232	3.97321	3.91285	3.89026	3.93099	3.79442	3.86996	3.73902	3.20126	3.01298	3.36002	3.24171
TXNDC16	3.72155	3.80688	4.04628	3.69848	3.73387	3.98233	3.80694	3.85311	3.62086	3.02435	3.02701	3.6617	2.94911	2.67212	2.92086	3.1084
RTRAF	5.58964	5.70093	5.47134	5.26967	5.37867	5.15009	5.33506	5.32844	5.44909	5.25287	5.32021	5.3238	5.09108	5.16974	5.13858	5.31607
GMCL1	4.96636	4.94431	5.27219	5.06133	5.01556	5.25885	5.21195	5.12693	4.81895	5.25712	5.19957	4.95503	5.03474	4.77127	5.03219	4.93141
SF3B2	7.38612	7.06146	7.29429	7.3543	7.43838	7.21666	7.4459	7.33478	7.53456	7.66043	7.66735	7.58506	7.69755	7.58137	7.63344	7.69633
KLHL42	4.61802	4.59919	4.38539	4.64224	4.36125	4.9754	4.95105	4.48644	4.26074	4.72078	4.46542	4.28411	4.28535	3.95095	4.1719	4.18596
GNAS	10.5045	10.6711	10.5727	10.5143	10.4671	10.5834	10.6755	10.6172	10.472	10.6022	10.612	10.7324	10.6145	10.4318	10.6104	10.5515
DNM1L	6.58643	6.59603	6.60102	6.50941	6.49608	6.76902	6.68062	6.61329	6.95614	6.77831	6.69382	6.80888	6.65332	6.38325	6.57105	6.61819
ERGIC2	6.25044	6.49345	6.29377	6.153	6.14286	6.38157	6.52944	6.3937	6.51398	6.4712	6.37751	6.52156	6.54262	6.48239	6.66304	6.60848
TFAP2C	5.80967	5.81214	5.83221	5.68036	5.80314	5.75658	5.85448	5.64254	6.55171	6.12426	6.24706	6.15947	6.07468	6.30226	6.19743	6.20283
AURKA	6.08288	5.924	6.29907	5.95763	6.1954	5.99592	6.16316	5.99911	6.39271	6.07975	6.02308	6.31577	5.89973	5.46909	6.07535	6.04289
PIR	1.38981	1.72519	1.22485	1.48245	1.26299	1.01799	0.929452	1.0791	2.20344	2.34976	2.52486	2.32324	1.40226	1.26777	1.55872	2.01383
AAMDC	1.47198	1.35723	0.947683	1.23838	1.48297	0.974304	1.14058	0.944715	1.40515	1.5374	1.57812	1.14339	1.50681	1.80198	1.85853	1.83073
RFX2	3.03569	2.61001	2.54587	2.7189	2.79625	2.7066	3.37176	2.26681	2.93695	3.64681	3.27903	2.9851	3.61291	3.61209	3.38655	3.41979
METTL2A	4.82455	5.00721	4.8675	4.71724	4.76463	4.83931	4.95306	4.85583	4.83085	4.98488	4.95827	4.64711	5.221	5.03223	5.20674	5.14017
SULT2B1	3.91021	4.08769	3.72186	3.84601	3.807	3.2691	3.90104	3.74686	3.78609	3.12084	3.44898	3.61048	3.87809	4.29423	4.10957	3.96971
ALG6	3.69614	3.93036	3.92401	3.66707	3.7267	3.94035	4.07628	3.89035	4.12743	4.17091	4.32912	3.87348	4.06825	3.96098	3.91766	4.01564
CNOT3	5.22221	5.04403	5.27871	5.35644	5.20398	5.01908	5.24658	5.36101	5.38982	5.40623	5.72171	5.41019	5.31531	5.09196	5.27767	5.46913
PTPN4	5.46141	5.34073	5.58097	5.4629	5.44563	5.80729	5.53106	5.29112	4.88523	5.67609	5.19957	5.16957	5.38262	4.94936	5.14304	5.13027
DDX18	6.56045	6.75083	6.52989	6.66279	6.55692	6.69983	6.71458	6.62044	6.81493	6.92382	6.8397	6.57241	7.06183	6.91018	6.98534	6.88541
KHSRP	7.90056	7.52923	7.75396	7.82987	7.83085	7.47911	7.85548	7.70496	7.8871	7.83431	8.03394	7.92836	7.71187	7.62973	7.80742	7.88287
GNA11	5.81429	5.39073	5.52171	5.5696	5.71721	5.56727	5.62556	5.5566	5.60472	5.51853	5.6977	5.62844	5.53961	5.53967	5.54072	5.73453
ASAP3	4.15993	3.6617	3.70258	3.93659	4.14725	3.95167	3.9216	3.72641	4.28549	3.98089	4.123	4.09087	4.16042	4.28428	3.42727	4.11601
EDEM2	5.01514	4.95958	4.76263	4.83041	4.79533	4.91743	5.03458	4.9044	5.20496	5.04845	5.21416	5.13977	4.99421	5.28303	5.45644	5.58788
DNMT3B	4.1784	3.56701	4.34453	4.14091	4.03576	4.13654	4.32493	4.12721	4.99737	5.0225	5.11531	5.06057	4.6392	4.14822	4.59712	4.73541
TPX2	7.27607	7.20579	7.52485	7.24481	7.31337	7.46684	7.46354	7.37546	7.72666	7.84212	7.5755	7.63418	7.92868	7.26599	7.87522	7.59031
PDRG1	3.94659	3.74094	3.83829	3.55716	3.91492	3.54787	3.79807	3.76703	4.10258	4.15277	3.90059	3.85011	4.26845	4.31394	4.46823	4.56057
EPB41L1	6.67003	6.37682	6.46369	6.55397	6.62109	6.45794	6.6782	6.37973	6.3576	6.32292	6.33253	6.51601	6.62622	6.65489	6.62017	6.62894
SLC15A1	-1.54632	-1.36458	-1.2826	-2.01629	-1.24052	-1.46188	-0.506383	-1.18835	1.14873	0.660136	1.45252	0.43894	1.37095	1.61134	1.82567	1.30318
DOCK9	5.54842	5.01643	5.50696	5.63238	5.58385	5.7223	5.72364	5.6642	5.77696	5.90062	6.06928	5.68317	5.92909	5.7668	5.79026	5.71991
ANKRD10	4.88372	4.35868	4.73126	4.99824	4.90092	5.21609	4.91253	4.75084	3.96224	4.48189	4.23452	3.67837	3.67191	3.39248	4.03488	3.55964
TGDS	3.57433	3.95549	3.85585	3.54953	3.56744	3.54039	3.97764	3.85041	3.8305	4.0898	3.76187	3.72407	3.59268	3.70456	3.82372	3.82247
DOCK3	4.25776	3.46178	4.10619	4.3835	4.53737	4.33752	4.07261	3.95457	3.89305	3.92052	4.09175	4.0272	3.53381	3.4577	3.42727	3.32449
C3orf18	2.14149	1.89651	2.18759	1.83622	2.06314	2.15143	1.80366	1.56056	1.33099	0.918188	0.87537	1.61465	-0.0884674	-0.0723428	0.0575125	0.323804
COQ9	5.39715	5.36282	5.41324	5.32773	5.318	5.47226	5.47653	5.43671	5.71726	5.07643	5.24289	5.80055	4.83694	4.77695	4.96841	5.25612
TMEM40	-0.103003	-0.607531	-0.508585	-1.4288	-0.0243675	-1.04722	-1.16255	-1.71875	1.25281	0.55354	0.992791	0.407277	1.43293	1.8991	1.53181	1.66772
KIF9	1.77143	1.96412	1.70985	1.75889	2.25459	1.94046	1.59424	1.90019	2.83331	2.47916	2.34216	2.19929	2.84469	2.75516	2.47479	2.53274
ARHGAP28	3.3355	3.67521	3.99439	3.42989	3.55131	3.47132	3.13878	3.45171	3.87685	4.22184	3.7881	4.21264	3.63614	3.64358	4.02527	3.99056
CRLS1	5.38836	5.58759	5.45031	5.37295	5.38891	5.46833	5.60028	5.56073	5.7682	5.35791	5.78415	5.72872	5.47262	5.33223	5.6638	5.83264
PPP1R13B	5.95487	5.70588	5.89157	5.90263	5.88745	5.88385	6.07421	5.88854	6.03592	5.88834	5.86878	6.09385	5.56318	5.50324	5.47775	5.70462
ATRN	7.17134	6.93868	7.36342	7.22128	7.25793	7.20961	7.1802	7.10905	7.05592	7.23506	7.30812	7.22533	7.18425	6.90985	6.93617	6.9811
SMOX	3.23318	3.25235	3.01037	3.20052	3.09216	2.80968	2.93549	3.02864	3.08529	3.24592	2.98226	2.71461	3.59608	3.58964	3.49152	3.4502
FKBP1A	8.06912	8.11082	8.08865	7.87671	8.11912	7.92851	8.02625	7.856	8.36519	7.83273	7.94668	8.27918	7.76575	7.88257	7.96629	7.97973
NSFL1C	6.08948	6.26509	5.96755	6.07937	5.96786	5.87125	6.21743	6.07631	6.44204	6.12076	6.28785	6.47651	6.2935	6.50825	6.65527	6.71635
SLC4A11	3.77379	3.43423	3.20558	3.68809	3.67926	3.57739	3.56708	3.69066	4.83582	4.55626	4.62675	4.6121	5.03224	5.33216	5.11838	5.25899
C20orf194	4.00526	3.36922	3.74088	3.54187	3.71591	4.10142	4.0316	3.46588	4.98081	4.56829	5.13462	4.6498	4.40999	4.39388	3.87279	4.36691
ZNF343	3.8997	3.54142	3.82052	3.7222	3.75162	3.67861	3.86753	3.6509	3.58939	3.49008	3.57109	3.41737	3.45014	3.32418	3.29749	3.30982
EBF4	1.22582	0.289291	0.990654	0.921016	1.04996	1.14171	1.3492	1.1857	-0.757255	-1.67089	-0.616963	-0.382571	-2.11348	-2.00191	-1.70941	-1.35776
MAVS	7.93251	7.42685	7.91055	7.97586	8.11321	7.97746	7.90871	7.77438	8.21404	8.29766	8.23402	7.90357	7.94256	7.76864	7.43625	7.78252
LZTS3	7.00909	6.49488	6.93073	7.02502	7.0765	6.80573	6.87285	6.96995	6.9546	6.61314	6.82868	7.06938	6.48025	6.57429	6.54016	6.87049
XRN2	7.1856	7.25611	7.16177	7.13559	7.15495	7.07314	7.17421	7.1295	7.07797	7.29313	7.28064	7.10126	7.24942	7.20518	7.35702	7.30149
KIZ	4.31638	4.28126	4.41727	4.34432	4.39326	4.0654	4.1823	4.44053	4.62313	4.60378	4.83925	4.69475	5.01333	5.00252	5.04416	5.24748
DYNLL1	7.6297	7.88589	7.69259	7.53622	7.49085	7.70631	7.79187	7.53937	7.91135	7.58018	7.79513	7.69629	7.4402	7.46612	7.73185	7.65648
SNX5	7.51728	7.49177	7.42008	7.38572	7.32229	7.38782	7.53398	7.48582	7.54073	7.82142	7.76612	7.53945	7.47376	7.32172	7.56355	7.64063
RPL6	10.2073	10.3926	10.2193	10.0428	10.1933	9.79977	9.93136	10.0502	9.64197	9.48853	9.42503	9.55972	9.44792	9.38702	9.63823	9.67192
MAPKAPK5	5.12609	4.54134	5.10118	5.1205	5.02872	5.18885	5.20358	4.96552	5.18799	5.39084	5.38073	5.04007	4.89858	4.56303	4.96841	4.88263
ESF1	5.29739	5.13608	5.34444	5.32326	5.41142	5.40491	5.27561	5.11011	5.22685	5.41388	5.31458	5.04136	5.25121	5.10901	5.15631	4.98895
RBBP9	5.30768	5.57863	5.57391	5.38354	5.31681	5.50911	5.5324	5.55162	5.69156	5.78832	5.67942	5.77829	5.66109	5.50581	5.7507	5.73651
ANAPC5	6.47755	6.29548	6.20181	6.45118	6.40535	6.41158	6.48594	6.46642	6.85433	6.42845	6.56556	6.81	5.90463	6.11327	6.28009	6.26022
SLC23A2	5.58656	5.10146	5.48269	5.48005	5.52932	5.75973	5.60155	5.23223	5.27568	5.58008	5.28608	5.21598	4.85673	4.71887	4.70335	4.77461
SLC8B1	5.07443	4.78049	4.95952	4.83355	4.97684	4.72314	5.01367	4.91606	5.58092	5.81884	5.60205	5.38095	5.9851	5.80351	5.64559	5.89232
TMEM230	7.60658	7.88061	7.61137	7.56111	7.46471	7.57848	7.76026	7.69672	7.84171	7.4474	7.60692	7.87799	7.40443	7.4573	7.57327	7.67931
DZANK1	2.08167	1.67226	2.09206	2.32181	2.16203	2.15143	2.2432	2.20057	2.015	2.71381	2.8009	2.22677	2.12901	1.73342	1.97299	2.11854
KDM2B	5.31419	4.97195	5.01004	5.3706	5.08861	5.20785	5.4371	5.264	5.16149	4.88089	5.10881	5.22964	5.00445	4.66636	4.71095	4.95753
TASP1	4.2921	4.27684	4.16839	4.24147	4.24574	4.16355	4.30002	4.08882	4.47604	3.97832	3.80426	4.35636	3.41218	3.53024	3.41995	3.80427
OAS1	5.23404	5.66074	4.61236	5.28009	5.2964	5.68804	5.91724	5.0325	7.34563	7.34026	7.25826	6.62627	7.75667	8.12271	8.01688	8.16561
GCN1	6.9473	6.37631	7.10417	7.03633	7.01756	6.98918	7.06203	6.86926	7.21159	7.27938	7.37212	7.02183	7.1704	6.89129	6.70881	6.83475
RPLP0	10.1438	10.1862	10.0749	9.88396	10.0149	9.57755	9.81201	9.82527	9.71017	9.63869	9.52822	9.657	9.42786	9.61272	9.78907	9.7508
PXN	7.41151	7.13726	7.22955	7.41174	7.455	7.34636	7.42985	7.23669	7.68611	7.71921	7.82553	7.59211	7.93404	7.90365	7.83812	7.96431
SIRT4	0.422913	0.0195114	0.226365	0.449328	0.199135	-0.047795	0.179841	-0.442635	-0.757255	0.468084	-0.0540782	0.0453195	0.0759169	0.118999	0.392701	-0.0396238
KIF16B	3.67606	3.41018	3.70258	3.60582	3.60699	3.57373	3.6133	3.44099	3.75453	4.22184	4.11006	3.77147	4.22739	3.8734	4.08202	3.97901
TRMT6	5.13032	5.22605	4.95409	5.15109	4.9386	5.03513	5.16271	5.21136	5.83261	5.28654	5.3078	5.6472	5.16937	5.26689	5.0619	5.40933
PEBP1	7.33421	7.42884	7.23905	7.1324	7.31874	7.05558	7.2671	7.15679	7.78099	7.48392	7.42741	7.7014	7.5743	7.46437	7.69897	7.69032
BRAP	5.18514	5.40905	5.25023	5.16864	5.16214	5.19124	5.28991	5.33424	5.31124	5.47448	5.46343	5.29165	5.67638	5.55214	5.58961	5.63866
ERP29	6.30424	6.32311	6.21207	6.19765	6.35977	5.7598	6.1033	6.16312	6.60234	6.35649	6.48566	6.65351	6.45854	6.86815	6.73779	6.90078
FUS	7.65006	7.49986	7.69462	7.84301	7.65972	7.5387	7.68379	7.71221	7.89393	7.75965	8.04962	7.90127	7.30149	7.27352	7.22598	7.50112
IGBP1	6.06432	6.18823	6.09129	5.92492	6.00164	5.79242	6.01804	6.10376	5.51123	5.74053	5.5193	5.77053	5.89713	5.88277	6.11202	5.96082
FXYD5	0.967123	0.486135	0.29661	1.03475	0.879592	0.274018	0.757164	0.351359	-0.678544	-0.556729	-0.364925	-0.689811	-1.2185	-1.02189	-0.790946	-0.952137
ZNF302	3.34781	3.16527	3.08174	3.52121	3.2839	3.40411	3.2863	3.22887	3.57584	3.60062	3.29282	3.2623	2.88395	2.93729	3.16056	3.26869
GRAMD1A	4.57839	4.11521	4.25915	4.45062	4.44219	4.17325	4.15825	4.16027	3.77215	3.94445	3.80747	3.94137	4.03616	3.90232	3.94596	4.18194
FXYD3	2.55992	3.0494	2.25972	2.49872	2.4324	2.68643	2.80879	2.40559	4.10276	2.89935	3.64473	3.4253	4.33691	4.71607	4.59062	4.66223
CDIP1	2.54734	2.2435	2.82076	2.70523	2.7825	2.32678	2.43843	2.60443	2.55248	2.75648	2.69396	2.58618	2.87849	2.81723	2.59014	2.6126
CMTM1	0.366744	0.34558	0.152524	0.382148	0.744273	0.0396341	0.0662674	0.082505	-0.0149101	0.660136	0.824995	-0.993587	1.22096	1.1846	1.67396	1.45724
GANAB	8.8715	8.92856	9.02392	8.90106	8.7664	8.70547	8.87044	8.87593	8.55037	8.4592	8.58008	8.62312	8.48729	8.53046	8.50658	8.47471
GMIP	2.92335	2.35686	2.69637	2.86138	3.0411	2.40294	2.99876	2.77915	2.88605	2.88843	2.76172	2.77788	3.0415	2.64748	2.79071	3.03003
RBM41	3.85504	3.6617	4.08649	3.82718	3.92433	4.08605	3.99326	4.00639	3.75453	3.93916	3.82974	3.87917	3.90567	3.52678	3.97119	3.83277
BIRC5	4.55972	4.57957	4.67962	4.49302	4.58568	4.68127	4.87299	4.3248	5.1208	4.97553	4.71827	4.84854	4.96305	4.52136	5.21563	4.98549
MLF2	7.56213	7.69179	7.55606	7.44092	7.50531	7.26593	7.61573	7.55126	8.0099	7.76751	7.96788	7.97652	7.77604	7.73176	7.93885	8.13225
OTUB2	2.70289	2.10059	2.8088	2.93939	2.7546	2.17092	2.61035	2.41293	2.63184	3.27137	3.15851	2.78406	3.12364	2.88729	3.04499	3.14605
DDX24	6.10513	5.92249	6.09005	6.02191	6.05266	5.99808	6.11495	6.09124	6.22504	6.48487	6.35794	6.21653	6.67992	6.65452	6.61578	6.58925
ZBTB25	4.16199	3.92753	4.25032	4.2391	4.16326	4.51581	4.19924	4.02325	3.83722	3.82063	3.68716	3.75584	3.30442	3.09742	3.25288	3.08275
NECAP1	5.32563	5.54129	5.51143	5.24152	5.26706	5.33319	5.26426	5.36083	5.47826	5.40612	5.45616	5.37175	5.38163	5.56035	5.53984	5.63866
ARHGAP4	4.79982	4.15915	4.75329	4.92817	4.97382	4.59973	4.68858	4.59405	4.72918	4.47426	4.75137	4.81235	4.20328	4.23759	4.03488	4.44786
DHX32	4.64632	4.48682	4.68618	4.38135	4.5271	4.62585	4.69577	4.45836	4.92517	4.79576	4.67851	5.04908	4.77996	4.70418	4.89641	5.03872
RCOR1	6.09165	5.796	6.14939	6.16991	6.26963	6.30423	6.25598	6.06879	6.33761	6.74766	6.51443	6.13188	6.60578	6.38376	6.42789	6.4636
GPATCH2L	5.82345	5.43609	5.93075	5.98559	5.95949	6.01908	5.96655	5.76363	5.58691	5.46991	5.50554	5.48415	4.7468	4.56477	4.70644	4.78663
LTBP4	3.41728	3.19253	3.50163	3.57231	3.22516	3.25091	3.45871	3.4938	2.54429	1.73324	2.41972	2.07384	3.12834	3.01796	3.0113	2.59455
BLVRB	5.45133	5.37138	5.1231	5.11275	5.29519	4.79871	5.10457	5.13027	5.68599	5.2603	5.40424	5.78292	5.49673	5.816	5.93207	6.12222
SLC9A1	5.26222	5.33541	5.37317	5.32884	5.26086	5.23589	5.42131	5.25383	5.59485	5.68006	5.78982	5.5572	5.84469	5.92185	5.74044	5.86812
SPTLC1	6.41198	6.63238	6.4967	6.45324	6.40359	6.66502	6.64521	6.62041	6.62434	6.15818	6.48266	6.58394	6.02084	5.92635	6.15834	6.13889
PAPOLA	8.13807	8.25467	8.2905	8.16756	8.09635	8.23427	8.26111	8.26906	8.54807	8.73671	8.67948	8.48493	8.68629	8.58886	8.56446	8.59462
CCNK	6.0263	6.11947	6.04867	6.07072	5.9066	5.75254	5.98619	6.18577	6.28948	6.2351	6.41903	6.31419	6.33364	6.45469	6.4406	6.56204
PCBP4	4.92442	4.82512	4.71212	4.86311	4.83417	4.73792	4.84743	4.8324	4.15993	4.25835	3.92148	4.52073	3.84143	3.66463	3.94085	4.10331
YPEL3	3.39989	3.62732	3.60213	3.52249	3.58339	3.47524	3.65318	3.45171	4.52675	3.99369	4.24407	4.13985	4.32265	4.72493	4.6898	4.68372
MRPS33	4.55187	4.74569	4.58805	4.40481	4.46174	4.61876	4.46316	4.48644	4.75127	4.71151	4.45317	4.58582	4.36896	4.39016	4.35382	4.40018
NDUFB2	3.86277	3.89902	3.80855	3.7088	4.10091	3.89418	3.90104	3.66632	4.15187	3.83777	3.74188	3.72727	3.97239	3.92043	3.97871	3.90531
NUDC	5.5405	5.65478	5.65469	5.49505	5.6316	5.24968	5.4428	5.35342	5.4848	5.87732	6.01478	5.4102	5.75656	5.66381	5.76593	5.72618
MAEA	4.41143	4.42617	4.51627	4.46082	4.54756	4.6045	4.65461	4.46367	4.56971	4.72538	4.59738	4.7822	4.62433	4.39572	4.371	4.60781
ICAM1	1.25705	1.47006	1.32908	1.63452	1.76055	1.53678	2.12054	1.80308	3.42534	2.60459	2.66594	3.2445	3.80675	4.28451	4.09356	4.15346
STRN4	5.85569	5.40402	5.56326	5.76684	5.80909	5.6753	5.72481	5.66113	5.72361	5.61442	5.61218	5.67488	5.29149	5.24555	5.23244	5.52656
MUL1	4.31454	4.28788	4.04118	4.18099	4.2804	4.18528	4.28106	4.38569	4.67276	4.39968	4.49757	4.49649	4.56676	4.48185	4.3861	4.62272
TFAP4	3.98208	3.8522	3.99966	3.94825	3.95838	3.77822	3.90517	3.90082	3.46485	3.60403	3.74857	3.8501	3.89193	3.41812	3.82372	3.72356
PDCD7	4.06605	3.60281	4.10619	4.24383	4.03576	4.28694	4.15478	4.06108	3.99562	4.45994	4.30207	3.85305	3.98537	3.38506	3.6932	3.74825
SPG21	6.54708	6.74683	6.60708	6.54007	6.48339	6.67017	6.62279	6.63775	6.67908	6.73362	6.73613	6.73269	6.82996	6.73162	6.86889	6.79416
DNAJB11	6.72321	6.65674	6.49997	6.60379	6.66921	6.36638	6.65663	6.65719	6.65909	6.63573	6.97142	6.41683	6.12879	6.21544	6.47828	6.50202
P3H2	5.34177	5.47137	4.91833	5.34216	5.24593	5.6152	5.92643	5.62922	6.2907	6.53956	6.90296	5.85658	6.8567	6.9944	6.61378	6.89558
CHRD	0.366744	-0.818592	0.226365	0.71805	0.392575	-0.189755	0.179841	0.256728	1.14873	1.06122	0.720522	1.5436	1.30622	0.901756	1.10878	1.1633
RAB11FIP3	4.14122	3.32703	3.89033	4.041	4.10645	3.84648	3.98937	3.91122	3.64401	3.38063	3.64113	3.8083	2.73848	2.64125	2.46771	2.70519
GNPTG	4.35844	4.33334	4.30247	4.21998	4.52092	4.36529	4.38538	4.34985	4.68211	4.4016	4.24165	4.54094	4.25993	4.1936	4.18491	4.36336
ZNF268	5.10372	5.20408	5.20071	5.19456	5.05898	5.08351	5.01367	5.31871	5.16149	5.17748	5.01753	5.18482	5.32353	5.20076	5.21034	5.30409
GOLGA3	6.53439	5.7067	6.49297	6.54247	6.7752	6.54175	6.49213	6.28101	6.81578	6.67444	6.73229	6.63483	6.47105	6.15438	6.00908	6.26594
PABPC4	7.96168	8.04007	7.83253	8.00633	8.0071	7.84607	7.90742	7.91484	7.54846	7.25404	7.25914	7.41836	6.86615	6.75342	6.55234	6.7859
CERS4	5.73192	5.81672	5.72006	5.51479	5.62102	5.32886	5.60537	5.69836	5.92373	5.7268	5.82114	6.02185	5.40115	5.66233	5.74119	5.88739
MCOLN1	3.10171	2.84935	2.91311	2.74588	3.06402	2.69318	2.52694	3.00458	3.38468	3.44914	3.34678	3.26672	3.38501	3.5167	3.38655	3.76448
USP48	6.03308	5.83941	5.93627	6.15803	6.0929	6.12968	6.05387	6.09067	6.01611	6.08113	6.40002	6.01004	5.75126	5.55878	5.68581	5.85428
EFNB1	5.41197	5.31074	5.28304	5.60594	5.34398	5.34503	5.51627	5.32746	5.43919	5.35558	5.22979	5.07953	5.46649	5.57112	5.61387	5.62317
PDPR	5.76675	5.3047	5.78721	5.85205	5.71072	5.9684	6.00822	5.87676	5.65499	5.65932	5.69327	5.81195	5.25484	5.04013	5.03112	5.04878
AARS1	7.54088	7.3126	7.11697	7.41988	7.3656	7.24453	7.25141	7.27894	6.687	7.3063	7.38587	6.84108	7.62847	7.53532	7.6523	7.58746
GLG1	7.33031	7.22515	7.49621	7.40488	7.31633	7.30696	7.26867	7.3246	7.04252	6.85041	7.11208	7.22104	6.81136	6.76456	6.63328	6.66467
KIF4A	3.86273	3.28797	4.17748	3.86753	3.97358	4.109	4.05411	3.76118	4.8475	4.04106	4.38174	4.65981	3.87806	3.25236	3.60548	3.68145
TNRC6A	5.68025	5.12748	5.77336	5.71573	5.55976	5.89113	5.92636	5.44924	5.80781	6.12525	6.13331	5.6023	5.83159	5.40491	5.43663	5.67556
PLEKHG2	7.33444	6.756	7.61223	7.7644	7.4403	7.51578	7.45616	7.45797	6.25041	6.07151	6.33533	6.77439	5.52546	5.29597	5.74632	5.70111
NAT14	3.29844	2.94728	3.14022	3.10479	3.37011	2.95733	3.1939	3.05231	3.1568	3.18027	2.81372	3.17569	2.73829	2.92877	2.96176	2.90384
PITPNM2	2.3942	1.89651	1.76044	2.56081	2.45858	2.49088	2.54826	1.96148	2.70706	2.70138	2.75508	2.26261	3.25382	2.92877	2.93633	3.25727
EXOC1	4.46257	4.61681	4.54542	4.75441	4.41794	4.54598	4.6298	4.72162	5.03727	4.68493	5.04362	4.77136	3.92735	4.15479	3.53282	4.47109
RBM27	6.58401	6.83605	6.77706	6.62841	6.51515	6.93323	6.83657	6.75494	6.8011	7.07374	6.83278	6.75047	7.24822	6.99876	7.01667	6.9127
OSBPL8	6.39128	6.64664	6.45316	6.4831	6.33761	6.632	6.64459	6.55897	6.40412	6.74426	6.45989	6.31739	6.91554	6.65143	6.77985	6.62635
DTX2	3.21905	3.31958	3.12361	3.27115	3.39012	2.93191	3.18291	3.4296	3.58363	3.63435	3.89918	3.66995	3.69828	3.8518	4.03591	4.06327
PUS7	4.49241	4.47721	4.43685	4.58551	4.45525	4.60808	4.69577	4.42792	4.67276	5.12726	4.69766	4.76981	4.91365	4.72493	4.93799	4.91091
NRCAM	6.7062	6.51381	6.98359	6.53718	6.69635	6.82854	6.38371	6.50252	5.37491	5.46716	5.0368	5.97739	4.5247	4.29225	4.87114	4.97274
LAMB1	2.84843	2.63789	3.28547	2.87976	2.50955	2.94606	3.49757	2.84025	2.79244	2.61787	2.90046	3.05827	1.78145	1.77949	2.00268	1.87125
DLD	6.42648	6.62722	6.34128	6.37387	6.40927	6.40182	6.41159	6.49994	6.80255	6.31375	6.61357	6.84145	5.75429	5.86424	5.92562	6.10798
WDR7	4.50547	4.33439	4.59504	4.65831	4.63431	4.7032	4.51549	4.87417	4.62118	4.96599	5.03817	4.79431	5.08768	4.88628	4.93415	4.77816
TXNL1	6.37979	6.65007	6.38728	6.31486	6.15625	6.19481	6.37926	6.37599	6.13461	6.2421	6.16686	6.11667	6.30804	6.32817	6.64	6.5012
ABCC6	0.657076	0.661438	1.20366	0.566041	0.729471	0.604339	0.567791	0.730883	0.849681	0.713146	0.805478	1.297	0.835215	1.57293	1.47897	1.35445
CMTM6	7.81476	7.94566	8.01484	7.79781	7.89436	8.07818	7.9932	7.92285	7.73478	7.67381	7.58558	7.74559	7.46431	7.39669	7.5242	7.47074
ITGA6	6.58104	6.54864	6.72082	6.66191	6.53196	6.70318	6.76664	6.62557	6.04394	6.81482	6.61357	6.19349	6.66265	6.29978	6.57022	6.34675
MAP3K20	3.79249	3.64095	3.75965	3.87072	3.81378	3.80654	3.87159	3.74396	3.33337	4.15012	3.87021	3.21279	4.20328	3.38475	3.81529	3.6114
FH	6.13117	5.99501	6.07013	5.89738	6.05695	5.99192	6.10239	6.14287	6.35057	6.12075	6.27516	6.53261	5.66834	5.61067	5.91914	6.04737
SEL1L3	5.14083	4.96509	5.28736	5.00663	5.05469	4.86454	5.00213	5.06661	5.18404	4.97811	5.40212	5.46409	5.17393	5.14134	5.20609	5.3541
CDV3	8.65122	8.60553	8.59294	8.63827	8.58175	8.64501	8.76234	8.64431	8.64403	8.70009	8.76212	8.66295	8.84496	8.79216	8.69989	8.76998
ALKBH5	7.18866	7.01206	7.08134	6.96172	7.19314	7.07672	7.10041	6.91646	7.02868	7.09095	7.02413	7.04933	7.12947	7.06294	6.99399	7.07029
PITPNM3	3.3428	2.98575	3.46397	3.26254	3.5594	3.31801	3.07415	2.9702	3.71862	3.20248	3.57863	3.09352	3.58247	3.39988	3.37523	3.63807
SPAG7	4.05276	4.34818	4.12561	4.09707	4.25573	4.06799	4.03537	3.9138	4.0573	3.70087	3.81387	3.92189	3.50885	3.35113	3.50196	3.61439
ORC6	3.52064	3.29237	3.55991	3.22948	3.35626	3.52533	3.59294	3.03341	3.05105	3.58388	3.52113	2.74659	2.70099	2.89255	3.12818	3.04339
ZFHX4	1.05861	0.813923	1.15097	1.39995	1.0033	0.996303	1.05385	0.725735	0.914899	1.00165	0.87537	0.23762	1.46291	1.09634	0.736979	1.04428
ZC3HC1	3.07566	3.21583	3.09165	3.05174	3.06969	3.09125	3.20736	3.32917	3.14603	3.31689	3.38596	3.16152	3.17894	2.76666	3.12819	3.16655
ESR1	1.28763	1.58906	0.903302	1.18027	1.46588	1.1998	1.05385	1.43654	1.34989	1.43601	1.31495	1.30673	2.07172	1.68582	1.47644	1.66772
TMEM101	0.503267	0.659318	0.903302	0.96759	0.497267	1.74621	1.27446	0.983842	1.75631	1.59227	1.25977	1.86825	0.930035	0.700917	1.78068	1.2883
CD200	6.09165	6.22085	6.15412	5.9458	6.01934	6.23875	6.11584	6.03592	4.74115	4.80305	4.59738	5.0745	4.77833	4.33136	4.99055	4.86398
CCDC80	1.85547	2.39819	1.60301	2.16076	2.31314	2.0498	2.64043	2.34555	5.47299	4.77219	5.32358	4.64471	5.9998	6.53538	5.96072	6.22058
PSME1	5.75125	5.90468	5.6547	5.58928	5.77217	5.76141	5.99593	5.48535	6.65696	6.41189	6.29302	6.32535	6.49757	6.4009	6.67539	6.65529
PPP2R3C	2.36582	2.22525	2.45666	2.41719	2.29388	2.24636	2.70825	2.77347	2.84001	2.70139	2.72823	2.61418	2.86731	2.41913	2.73872	2.95187
HAUS4	3.74101	3.82821	3.72821	3.61317	3.7159	3.52153	3.54073	3.53135	2.72166	3.01936	3.20307	3.10177	2.47665	2.1031	2.74459	3.0345
SLC7A8	2.19892	2.32292	1.90238	2.24826	2.02861	2.26463	2.62045	2.20901	2.69233	2.11692	2.66593	2.55762	2.90606	2.68668	2.75626	2.72607
OSGEP	5.45722	5.38458	5.56148	5.6215	5.44236	5.19005	5.49585	5.53827	5.28693	4.28567	4.87946	5.3738	3.34125	3.53361	3.60236	3.76179
RNF31	5.094	4.61798	4.76387	5.03589	4.96999	5.02568	5.00628	4.69378	4.91723	4.89665	4.64301	4.85129	4.92284	4.74122	4.57822	4.80943
SCFD1	5.74782	5.74965	5.45031	5.58742	5.57988	5.69395	5.76404	5.77647	5.90946	5.78905	5.86955	5.88127	6.01768	5.99753	6.16113	6.15285
G2E3	4.60291	4.9047	4.86153	4.65297	4.70527	5.07059	4.90431	4.75229	4.56769	4.98325	4.75032	4.71428	4.39449	4.08082	4.09816	4.32921
HECTD1	7.73114	7.36821	7.9499	7.74235	7.7987	7.77229	7.73567	7.74851	7.37182	7.54273	7.51964	7.46677	7.45332	7.15214	7.19424	7.18603
HNRNPC	9.75222	9.91506	9.82728	9.81958	9.58118	9.63777	9.91015	9.93491	9.63109	9.70789	9.88792	9.52631	9.1694	9.18989	9.38753	9.38256
SUPT16H	9.42746	9.21008	9.43401	9.47986	9.46036	9.50766	9.55121	9.39348	9.26075	9.32392	9.38816	9.33298	8.34371	8.35232	8.23157	8.27113
TOX4	8.54816	8.57375	8.48474	8.44543	8.43153	8.36221	8.54555	8.48689	8.37594	8.32967	8.36615	8.48041	7.98065	8.26493	8.1228	8.16102
GEMIN2	2.74756	3.13012	2.69637	2.42556	2.79625	2.73307	2.73638	2.79046	2.83331	2.93164	2.71463	2.79633	2.54839	2.38228	2.709	2.70519
TGM1	2.4959	2.66523	1.15093	2.25766	1.90715	1.91757	2.66989	2.11324	2.34205	1.20902	1.63704	2.34847	2.23718	2.80057	2.60312	2.94714
TINF2	4.61802	4.74888	4.25915	4.53035	4.45091	4.57187	4.6644	4.64585	4.5309	4.5836	4.5055	4.57161	5.03723	4.88628	5.21246	5.10182
SEMA6A	4.64336	4.05188	4.79028	4.43827	4.32851	4.41518	4.06154	4.12275	4.48462	4.47827	4.00773	4.24435	4.128	4.22932	4.11185	4.11812
TRPM7	6.53399	6.5947	6.71763	6.59395	6.52114	6.77739	6.76267	6.63148	6.66547	6.87693	6.81798	6.67568	6.483	6.17982	6.33122	6.50805
TYRO3	3.74669	3.42227	3.79648	3.68451	3.62641	3.53664	3.75748	3.82315	3.39785	3.44142	3.6303	3.53923	3.97741	3.83301	3.99604	4.03806
WDR76	4.18451	4.00449	4.31098	4.04915	4.14188	4.24168	4.51278	4.04229	3.25532	4.66586	4.49558	3.98492	4.64412	4.27225	4.85087	4.71468
CAPN3	0.185088	-0.820032	0.907169	1.47559	0.704663	0.386217	0.660719	0.962614	1.00312	0.646586	1.08227	-0.573043	-0.426114	0.35027	-0.667436	-0.726361
SNAP23	6.34569	6.6918	6.41518	6.40329	6.38218	6.54409	6.54476	6.39138	7.03563	7.07417	6.89506	6.84736	7.04394	6.96573	7.20431	7.09188
PHGDH	5.84866	5.85582	5.73595	5.74696	5.82427	5.55063	5.83619	5.4295	5.52277	5.63829	5.62497	5.53722	5.7611	5.70025	5.9714	5.73033
EZR	8.45326	8.48709	8.16498	8.35717	8.4329	8.16656	8.27602	8.30648	8.74587	8.69295	8.53384	8.64344	9.18437	9.14774	9.00514	9.05304
MYL6	8.44648	8.49384	8.52983	8.30371	8.4895	8.13634	8.52284	8.26287	9.21338	8.86934	8.9659	9.06127	8.83923	9.02202	9.19738	9.22414
AGO1	6.2654	6.09454	6.35369	6.33443	6.28374	6.20606	6.27766	6.16529	5.99825	6.08413	6.00782	6.15887	5.92567	5.83518	5.78528	5.77507
CLSPN	3.88544	3.70845	4.07154	3.98267	3.85378	4.18768	4.2193	3.93942	3.77914	5.04235	4.86413	4.11557	5.07901	4.55155	4.73031	4.83482
RFFL	4.96044	4.85065	4.90715	4.81934	4.68879	4.76383	4.8772	4.63021	5.25344	5.20195	4.84863	5.06945	5.45907	5.44725	5.59124	5.55561
UNC13D	6.84019	6.35757	6.63954	6.88796	6.93335	6.89452	6.89329	6.73639	6.77616	6.5339	6.70505	6.75997	6.65292	6.44535	6.38061	6.54883
MFSD11	4.29209	4.5265	4.57398	4.40269	4.48102	4.50816	4.29689	4.31309	4.75836	4.42636	4.57307	4.73993	4.46106	4.6494	4.59874	4.6766
DPYSL2	4.09659	3.94994	4.17307	4.04915	4.14457	4.14888	4.52055	4.24063	3.2503	3.74393	4.09175	3.66505	3.4006	2.99373	3.16805	2.99836
TGFB2	1.12783	1.10102	0.547688	0.96759	0.772371	0.882669	0.801352	1.49297	-0.114969	-0.387877	-0.868767	-0.0837053	0.0759169	0.266747	0.0575125	-0.526543
GPATCH2	4.68559	4.91613	4.83817	4.73771	4.75657	4.96148	5.03269	4.78515	4.9732	5.34064	4.86413	4.93713	5.51564	5.33891	5.44206	5.2685
NUP50	6.38333	6.19339	6.37103	6.20552	6.20023	6.42327	6.64767	6.24698	6.48379	6.77865	6.68719	6.44956	6.64476	6.49668	6.58484	6.68081
CDC45	2.26186	2.23441	2.5885	2.02423	2.51788	2.3696	2.17635	2.209	1.29243	3.06373	2.8453	1.98009	2.18409	2.13003	2.38743	2.23959
COMT	5.20029	5.35129	5.10118	5.22962	5.20529	5.0444	5.16789	5.07819	5.81231	5.44682	5.63675	5.80891	5.43088	5.6935	5.74045	5.75625
ENSG00000093100	-0.381217	0.0725163	-1.30552	1.64412	0.697677	1.99161	-0.461911	1.60149	2.14937	1.92356	0.874489	0.383554	1.51256	0.232571	0.553683	0.485288
ECHDC1	4.38339	4.49637	4.38539	4.38778	4.24574	4.76222	4.42336	4.32285	4.65006	4.69123	4.5055	4.50024	4.61768	4.60531	4.87649	4.45953
LRRFIP2	4.2921	4.25	4.10129	4.2391	4.07006	4.14149	4.23253	4.05641	4.61924	4.91762	4.78818	4.32705	4.96959	4.93418	5.05598	5.00269
SEC22C	4.76786	4.61856	4.58104	4.62237	4.63433	4.75417	4.71238	4.40971	4.28549	4.62038	4.36224	4.38306	4.4234	4.09684	4.07504	4.26793
XYLB	0.742744	0.575324	1.26044	1.09892	1.13898	0.652424	1.08334	0.983842	0.914899	0.960522	1.35059	0.696394	0.951406	0.549591	0.736979	0.637498
HDAC6	4.69275	4.09776	4.62265	4.76269	4.62087	4.58101	4.54228	4.49682	4.31705	4.23051	4.43045	4.47946	4.06336	3.92299	4.09586	4.12022
GABRP	2.12465	2.42242	2.40987	2.49873	1.93227	2.94606	3.35975	2.21741	4.67463	4.37641	4.75697	4.33968	6.39331	6.81695	6.68305	5.97251
CDC6	5.54999	5.33009	5.3752	5.17609	5.13263	5.43143	5.64794	5.22392	4.73519	6.04286	6.0925	5.16129	5.94977	5.4825	6.02364	6.04571
UPRT	1.05861	1.47007	1.73536	1.31244	1.11723	1.49099	0.961571	1.61243	1.27276	1.52333	1.74812	1.35733	1.32268	1.68583	1.54534	1.75693
CDC23	5.86459	5.84166	5.9689	5.89135	5.83347	5.87719	6.03135	5.89576	6.00049	6.23673	6.28958	6.09074	6.2825	6.15492	6.19422	6.19437
AAAS	5.10801	5.14703	5.07894	5.22603	5.07458	5.09758	5.13129	5.0931	5.06613	5.01499	5.31571	5.06565	4.81092	4.71903	4.96716	5.05421
CBX5	9.27086	9.02542	9.59174	9.3738	9.3122	9.53162	9.43457	9.23812	8.42118	9.17358	9.09495	8.70983	9.12046	8.49282	8.78457	8.60001
SUCO	6.63293	6.67298	6.65299	6.52847	6.54831	6.72477	6.67578	6.47739	6.82721	6.93015	6.78904	6.73906	7.00877	7.20584	7.14312	7.08328
MSH2	6.5624	6.56097	6.60794	6.57339	6.66812	6.74158	6.80808	6.59367	6.66216	7.31805	7.15211	6.8303	7.20605	6.83035	7.23095	7.08678
MAP3K1	7.00995	7.01638	7.19892	7.25012	7.20897	7.31686	7.36566	7.26457	7.3219	7.33599	7.09743	7.28834	7.51219	7.15675	7.25789	7.11052
DHPS	4.75333	4.96392	4.67516	4.83644	4.53638	4.69054	4.78602	4.82474	4.70004	4.41089	4.52636	4.69526	4.04717	4.00251	4.19578	4.46583
HOOK2	3.86531	3.16406	3.85003	4.18346	4.19475	3.73303	3.93379	3.86385	3.953	3.96539	4.23928	3.82037	3.38892	3.40724	3.26926	3.641
ARCN1	8.34033	8.36187	8.29374	8.20452	8.23699	8.21196	8.36126	8.3125	8.12272	8.21181	8.35275	8.07929	8.23553	8.28203	8.29158	8.22582
EPB41L4B	5.62748	5.36386	5.46564	5.3706	5.62584	5.43848	5.36087	5.53408	5.31605	5.43936	5.50949	5.59721	5.55971	5.7895	5.62664	5.5772
TMEM38B	0.337817	0.953551	0.488895	0.66251	0.715616	1.41127	1.08334	0.964012	1.92963	3.04417	2.65172	1.86825	2.60332	2.29773	2.48183	2.35838
PSMD5	5.68604	5.61414	5.70076	5.53523	5.54874	5.63989	5.88621	5.79483	5.7638	5.96247	5.92897	5.79444	6.23437	6.11954	6.13901	6.18536
PTGS1	6.83146	6.61105	6.84249	6.72087	6.8669	6.63507	6.6146	6.6113	5.89104	5.82028	5.65557	6.27361	5.81446	6.06768	5.95377	6.16206
NUP188	4.89617	4.37327	4.92389	5.06133	4.93083	5.03911	5.03458	4.96052	5.1893	4.4016	4.97534	5.01271	3.70054	3.62477	3.37902	3.72356
CRAT	3.98441	3.89036	3.99967	3.61682	3.83725	3.47133	3.31694	3.76417	3.44744	3.60404	3.46939	3.70791	3.78017	3.66214	3.64065	3.55964
NANS	4.25969	4.16635	4.0309	3.85533	4.26565	3.89125	4.06894	3.91896	4.54942	4.18214	4.22495	4.33548	4.21655	4.58275	4.46468	4.46119
TBC1D2	4.10305	3.95826	3.97845	4.01629	4.17909	4.05233	4.29688	4.06574	4.59171	4.31656	4.47554	4.51888	4.72374	4.86374	4.47	4.73129
WHRN	1.17766	-0.260156	1.18836	1.70494	0.979392	1.01802	0.863019	1.26886	1.36855	1.64514	1.6797	1.37379	0.951385	1.3767	1.2309	1.30318
CWF19L1	4.59834	4.70344	4.4054	4.41114	4.53532	4.44751	4.64228	4.42248	4.66146	5.2325	4.90965	4.63791	5.38752	5.3078	5.23766	5.21341
SEMA4G	4.56908	4.48298	4.36919	4.61141	4.48527	4.73628	4.63731	4.61757	4.92517	4.99857	4.6448	4.93435	5.2415	5.4998	5.27769	5.26185
BTAF1	6.07531	5.89533	6.22451	6.25099	6.07256	6.46288	6.28642	6.09922	5.72357	6.32241	6.08523	5.70775	6.16243	5.76319	5.92043	5.78504
IKZF5	4.17432	4.13001	4.28097	4.03282	4.09814	4.27584	4.34638	4.20319	4.31224	4.45069	4.23213	4.03499	4.59583	4.45193	4.59225	4.34189
BLNK	3.59377	3.79833	3.51644	3.66878	3.65684	3.64526	3.99327	3.85853	4.13835	3.59067	3.95085	4.19189	4.3208	4.53832	4.57425	4.69507
SORBS1	3.21341	3.17362	2.92424	3.41316	3.08097	3.58104	3.69676	3.38988	4.47604	4.48916	4.89312	3.94689	4.2384	3.79706	3.6563	4.05134
CRTAC1	2.27718	2.14009	1.80931	2.0352	2.23452	1.39479	1.78582	2.03935	0.666179	0.497135	0.201521	-0.27592	0.697398	0.922438	0.507638	0.540312
BAMBI	1.43148	1.8134	0.947639	1.34808	1.78834	1.06042	1.11224	1.3927	2.10675	1.11843	1.80061	1.57245	3.03153	3.70456	3.53621	3.38871
WAC	8.47179	8.52829	8.46723	8.49148	8.38807	8.53165	8.52319	8.54697	8.36783	8.3506	8.41142	8.43304	7.98097	7.93703	7.96862	8.23385
CREM	3.51095	3.70516	3.79649	3.3748	3.76217	3.81895	3.56184	3.49381	3.59733	3.94444	3.85167	3.69813	4.00077	3.74567	4.02044	3.97899
NUBP2	3.638	3.60986	3.60905	3.51858	3.78648	3.39048	3.7529	3.41566	3.62475	3.89619	3.70793	3.53191	3.88087	3.60572	3.91766	4.19597
SMIM24	-0.316326	-0.160819	0.488895	0.27516	-0.0734851	-0.00341827	0.124228	-0.442635	0.635698	0.377245	0.720522	0.559066	-0.178263	-0.391669	-0.23422	-0.376651
HIVEP1	5.29274	5.03881	5.34858	5.43831	5.04465	5.65554	6.1024	5.70957	5.9695	6.30761	6.18672	5.91051	6.68271	6.52315	6.28211	6.40139
CRISP3	2.98529	3.07	2.487	2.64918	2.8631	2.68643	2.82634	2.5322	4.08011	2.82109	2.70088	3.76836	4.37686	4.72493	4.46468	4.14109
FKBP5	-0.025786	-0.366954	0.0746981	-0.203533	-1.48467	-0.588102	0.179841	0.046525	0.914899	1.78127	1.60788	0.869033	2.41657	1.79078	2.10662	1.86122
SRPK1	7.06587	7.121	7.13206	7.0312	7.02196	7.01367	7.0302	7.0131	7.06738	7.45783	7.32809	6.94293	7.55981	7.6157	7.65931	7.54151
BRPF3	6.79335	6.38763	6.71843	6.88985	6.89472	6.82853	6.96634	6.71356	6.84102	7.0388	7.12407	6.72508	6.64189	6.33685	6.46969	6.69534
MRPS18A	6.16296	6.23575	6.21774	5.99405	6.14689	6.20785	6.15021	6.00593	6.26728	6.3703	6.16311	6.42753	6.52317	6.43369	6.54983	6.60323
TMEM14A	4.28832	4.73927	4.27228	4.26962	4.28284	4.3674	4.43198	4.22418	4.76013	4.65785	4.6785	4.56086	4.54588	4.46256	4.65905	4.56521
EFHC1	4.15165	3.91049	4.46382	4.35531	4.21023	4.34612	4.2193	4.22627	3.86377	4.29604	4.40525	3.93861	4.20327	3.93831	4.13661	4.20193
HSP90AB1	11.6969	11.8262	11.782	11.5914	11.6762	11.6167	11.6365	11.5751	11.4994	11.8497	11.7948	11.5144	11.8503	11.7164	11.7733	11.6571
CDC5L	6.79201	6.95815	6.91476	6.80263	6.75474	6.87496	7.05041	7.04354	6.97719	6.91846	7.15967	6.97298	6.7123	6.53032	6.66775	6.67938
ITPR3	7.85647	7.17282	7.66588	7.7384	7.78999	7.48958	7.53632	7.20087	6.16493	6.17007	6.1996	6.31206	5.8729	5.86475	5.67509	5.79429
ZNF184	3.5012	3.13012	3.54557	3.33538	3.1522	3.16601	3.36577	3.36363	3.41192	3.58049	3.58612	3.4371	3.48712	3.75926	3.5861	3.70966
DSP	10.5113	10.3803	10.7691	10.6317	10.483	10.4962	10.6769	10.6107	10.3305	10.3369	10.3114	10.4133	10.6632	10.4789	10.2804	10.3396
SIRT1	5.31605	5.3938	5.38127	5.42272	5.45108	5.7107	5.80997	5.55577	5.13721	5.62107	5.45322	5.16366	5.44316	5.15014	5.2029	5.12609
HNRNPH3	6.84211	6.59736	7.13445	6.96924	6.94259	6.89853	6.93635	6.82323	6.5455	7.11661	6.83184	6.55081	6.99275	6.78864	6.76439	6.87949
IFT74	3.12306	3.51536	3.40954	3.34864	3.30428	3.46738	3.32314	3.40467	3.58142	3.38064	3.39878	3.57885	2.93847	2.84999	2.92084	3.01654
JAK2	0.78624	0.575324	-0.00756645	0.66251	0.46323	0.733325	0.720093	1.0227	0.914899	1.87278	1.54773	1.18132	1.92851	2.17343	2.18643	1.90091
ABL1	5.77962	5.20053	5.63619	5.86545	5.82259	5.95867	5.92337	5.68706	5.98092	6.17851	6.11922	5.92804	6.09143	5.82014	5.89691	6.01495
ACOT7	4.74739	4.59031	4.73759	4.40481	4.46604	4.50432	4.57379	4.56094	4.86074	4.79284	5.02857	4.68653	4.55113	4.23552	4.43049	4.63307
SH3GLB1	5.63345	5.94079	5.56148	5.49008	5.54263	5.75497	5.85214	5.59577	5.60669	6.07091	5.82265	5.50206	6.55138	6.62675	6.7568	6.46562
CDC7	4.0483	4.05705	4.22353	4.00517	4.13107	4.14642	4.17204	4.0328	3.71498	4.54934	4.11006	3.99827	4.03866	3.89449	4.60198	4.37045
SYDE2	2.68578	2.40631	3.22372	2.99666	2.71171	3.60273	3.48658	2.85648	3.06256	3.33711	3.39452	3.46812	3.18796	2.57095	2.5234	2.68259
PCSK5	4.24028	4.17113	3.5882	4.16359	4.00353	4.12659	4.48266	4.02085	4.097	4.30222	4.68026	3.79613	4.73915	4.5315	4.32668	4.4744
SCD	9.18783	9.3432	9.26937	9.39381	9.27755	9.15482	9.29649	9.18116	8.45825	9.36808	8.95175	9.18533	8.5035	7.8282	8.02459	8.44817
TMED1	3.86023	3.70516	3.55992	3.60582	3.75514	3.57739	3.7529	3.6509	3.62086	3.97316	3.54055	3.74954	3.96192	3.92556	4.11638	3.99056
ABLIM1	9.10213	9.03778	9.16234	9.18448	9.13604	9.26409	9.13214	9.13494	8.79487	8.94724	8.87437	8.74212	9.13476	8.90103	8.86108	8.7198
ERMP1	7.75123	7.56958	7.80568	7.59094	7.65525	7.39975	7.41144	7.66444	7.11166	7.47368	7.52496	7.36502	7.76919	7.84866	7.74143	7.50957
RAB18	6.06322	6.33965	6.03332	6.07804	6.06194	6.21373	6.17011	6.16963	6.30953	6.22863	6.20143	6.13672	6.14868	6.17467	6.03446	6.26594
NRP1	6.92438	6.85765	6.99618	7.01119	6.82517	7.08221	7.04293	6.94266	6.67908	6.53563	6.49515	6.99811	5.91762	5.90702	6.09028	5.87747
HSD17B7P2	0.856633	0.667861	0.620484	1.1608	0.642478	0.856927	0.925484	0.900245	0.300606	0.670553	0.547616	0.729519	0.273238	-0.646144	-0.316181	0.322811
PRTFDC1	5.42921	5.41711	5.65302	5.19701	5.32395	5.50815	5.28675	5.02654	4.64242	5.3235	5.0594	4.97001	4.52292	4.27225	4.89245	4.57291
PALMD	0.98589	1.86148	0.29661	0.71805	0.563119	1.01799	2.2432	1.69897	0.540191	0.918188	0.314128	0.669954	0.818412	0.0827074	0.713225	0.323775
TSPAN15	4.87996	4.8772	4.71533	4.82725	4.82246	4.42333	4.96894	4.67968	5.29182	4.6865	4.84395	5.2319	4.22314	4.46256	4.23373	4.69223
MACROH2A2	5.52615	5.35447	5.74696	5.49704	5.56087	5.53516	5.64547	5.30399	4.9424	5.17748	5.06389	5.097	4.67008	4.39387	4.83857	4.95518
WASHC2A	5.47187	5.22515	5.47183	5.51702	5.73157	5.41475	5.59165	5.58871	5.74995	5.8574	5.93532	5.83399	6.13927	6.03141	6.16145	6.08297
MAST3	2.35864	2.11057	2.73483	2.67045	2.66001	2.61706	2.31954	2.47029	2.69971	2.80956	2.71462	2.31473	2.27994	2.07567	2.28641	2.22401
MZF1	3.06246	3.02321	2.75991	3.38341	3.14684	3.31801	3.15276	3.30966	2.75038	2.90478	2.90045	2.8085	2.14761	2.10311	2.00268	2.23182
OCEL1	3.38936	3.43422	3.53834	3.19074	3.40643	3.15137	3.33545	3.24539	3.09653	2.92096	2.97086	2.95804	3.06126	2.96909	2.95164	3.25344
MYO9B	5.2043	4.43414	5.24136	5.41224	5.34281	5.09631	5.10097	5.14906	5.32682	5.71603	5.86955	5.29056	5.49401	5.1943	5.02016	5.35499
KCNK6	4.57064	4.05188	4.35279	4.20305	4.53532	3.87053	3.68238	3.8121	3.39381	3.19806	3.2744	3.03775	3.83284	4.21472	3.74683	3.52196
CATSPERG	3.69898	3.64463	3.46396	3.6095	3.50601	3.78772	3.93379	3.65709	3.26531	3.23733	3.13826	3.20361	3.3613	3.54366	3.4089	3.55965
PSMD8	8.81563	8.91118	8.81019	8.5829	8.71009	8.31166	8.69244	8.58032	8.99179	8.59955	8.74024	8.96313	8.45441	8.73667	8.98195	9.08845
FBXL19	3.9273	3.3857	3.68959	4.13837	4.1147	3.84041	3.90502	3.78974	3.84056	4.06333	3.98239	3.52077	3.54438	3.35874	3.11011	3.51877
HSD3B7	2.90375	3.05974	2.56024	2.78541	2.79625	2.60277	2.92737	2.7505	2.5443	2.76845	2.74842	2.74659	2.99604	2.86074	2.76784	3.10416
SETD1A	4.8289	4.29446	4.66973	4.93225	4.87037	4.75578	4.80822	4.8228	4.99587	5.15373	5.23457	4.99818	5.21749	4.84488	4.98711	5.19856
BCL7C	4.23441	4.09273	4.12078	3.99115	4.16326	3.76866	4.13027	3.78127	4.08294	3.68833	3.70103	4.1229	3.54784	3.71941	3.77579	3.84554
EFNA2	4.46592	4.3312	4.33621	4.41744	4.42901	4.13157	4.20931	4.26122	2.77856	2.87742	2.94194	3.03775	2.19308	1.99985	2.43177	2.27777
CIRBP	6.41094	6.29548	6.26778	6.40699	6.30373	5.99876	6.1265	6.26944	6.43321	5.26559	5.49264	6.5095	4.2642	4.39572	4.33059	4.74362
ATP5F1D	5.22715	5.07495	5.25686	4.99262	5.34281	4.80652	4.81263	4.95802	5.21014	4.83042	4.80915	5.14098	4.98131	4.71755	4.81923	5.05531
CBARP	2.14982	1.15986	1.70982	1.90963	1.76055	1.14171	1.37326	1.42207	2.10675	1.78128	1.43603	1.78447	1.56331	1.99009	1.572	1.8911
HNRNPM	7.01595	6.82463	7.15283	7.03529	7.16353	7.01086	7.08129	6.91609	7.52447	7.47547	7.69246	7.34576	7.0351	6.76605	6.80318	6.866
MARCHF2	2.87384	2.873	2.60243	2.79835	2.74756	2.30047	2.89448	2.6361	2.91807	2.9941	2.99359	3.20361	3.19692	3.12444	3.3903	3.33901
NDUFB7	4.52806	4.64111	4.25474	4.27657	4.51675	4.10395	4.31875	4.14933	4.90135	4.44883	4.39248	4.82477	4.70346	4.6385	4.69284	5.13236
TECR	6.34251	6.52705	6.35759	6.23894	6.26335	6.1488	6.28688	6.22128	6.58855	6.55841	6.65358	6.6783	6.67808	6.79225	6.82602	6.91671
TIMM13	4.58609	4.6133	4.28095	4.51866	4.63242	4.3136	4.50463	4.46013	4.55146	4.0339	4.10485	4.56445	3.67832	3.76302	3.88879	4.13069
CDC34	5.1208	5.02569	4.83817	4.89659	4.9355	4.8034	4.81922	4.80897	5.05466	5.18976	5.1166	5.08704	5.38164	5.55381	5.45107	5.48554
MTAP	5.66986	5.57773	5.73595	5.68734	5.55684	5.84038	5.78559	5.50767	5.42878	5.68996	5.45826	5.59144	5.74167	5.65616	5.65029	5.53131
MISP	6.45243	6.34758	6.38022	6.47506	6.57498	6.37895	6.44605	6.46906	6.29314	6.48668	6.4665	6.31045	6.70054	6.50742	6.52019	6.5938
CEP170B	5.14396	4.15915	4.86153	5.21281	5.22067	4.97679	5.19009	4.78091	5.54447	5.47993	5.46648	5.1976	5.7611	5.74012	5.43481	5.79693
POLR2E	5.27563	5.29332	5.46945	5.22604	5.42144	4.9102	5.2978	5.17839	5.44909	5.53884	5.55985	5.51789	5.52635	5.55714	5.67817	5.76165
POLRMT	4.37963	3.93351	4.36506	4.37236	4.52427	4.30311	4.34574	4.28683	4.49882	4.85093	4.70185	4.38042	4.72051	4.3736	4.3932	4.55095
RASSF7	4.14331	3.80688	4.11107	4.15355	4.18171	3.97403	4.27148	3.95457	4.23809	3.8547	3.59358	4.0298	3.99053	4.10365	3.85391	4.22362
GADD45B	3.43446	3.50404	3.55992	3.71222	3.70135	3.559	3.62337	3.50414	3.46489	3.44609	3.17352	3.42924	3.46504	3.89972	3.73508	3.86574
PALM	6.14376	5.76553	6.06007	6.13207	6.17084	5.61698	6.09789	5.9459	5.87807	5.69188	5.81478	5.98613	5.97342	6.17876	6.02605	6.16053
IGF2-AS	3.0844	2.83135	3.17792	2.96257	3.08096	2.97407	3.31695	2.82384	2.20344	2.51511	2.05944	2.70813	2.58296	2.10311	2.31036	2.44804
MKNK2	6.61948	6.15003	6.26011	6.49557	6.63168	6.28255	6.3378	6.05245	6.34588	6.98406	6.68991	6.2313	6.60072	6.57266	6.46125	6.61035
ARVCF	2.85864	1.82557	2.78458	2.93354	2.95791	2.7846	2.84368	2.55889	3.03946	3.11616	2.97085	2.62111	2.78655	2.5311	2.31036	2.89404
TRMT2A	3.86784	3.47729	3.79041	4.03007	3.96752	3.65212	3.84187	3.68461	3.46055	3.78867	3.74857	3.42925	3.95137	3.86006	3.88081	4.01337
RANBP1	6.19316	6.28617	6.09011	6.08224	6.14369	6.04774	6.26008	6.02536	6.20508	6.31538	6.43171	6.27706	6.19082	5.87984	6.45332	6.47928
ZDHHC8	3.83716	3.27915	3.48668	3.94243	3.76217	3.62406	3.64332	3.60041	3.47783	3.60738	3.76848	3.51715	3.75535	3.65598	3.51919	3.84554
KLHL22	3.15748	2.73787	2.77229	3.18641	3.14684	3.10841	3.24699	2.9525	3.12971	2.97116	3.08591	3.25787	2.59656	2.87673	2.63182	3.10841
MED15	5.42406	5.22375	5.31089	5.47403	5.43908	5.30037	5.31344	5.15999	5.27461	5.41863	5.40318	5.18132	5.544	5.55051	5.55829	5.63056
SNAP29	5.01514	5.0851	4.82338	4.88602	5.00481	4.8495	5.0002	4.96606	5.03582	5.36645	5.31395	5.17897	5.48946	5.67152	5.85885	5.67845
CRKL	6.64627	6.46553	6.56412	6.57996	6.64551	6.7379	6.81359	6.53691	6.61704	6.74577	6.66181	6.57598	6.9179	6.74402	6.74367	6.74662
LZTR1	3.49198	2.60247	3.19642	3.68935	3.33758	3.42336	3.34765	3.34075	3.55413	3.83776	3.81912	3.37277	3.72241	3.6357	3.64379	3.53147
CECR2	3.9727	3.45396	4.13043	4.35531	4.11195	4.27584	4.46316	3.90603	4.85414	5.06071	4.95087	4.78066	4.8876	4.29225	4.58081	4.62717
SMARCB1	6.20261	6.14032	6.0999	6.09911	6.08032	5.84266	6.13709	6.11953	6.00049	5.90672	6.0646	5.9821	5.7143	5.66002	6.0188	6.06549
SLC7A4	0.422913	0.997244	0.488895	0.897153	1.1604	0.443892	0.285123	0.725735	1.69849	1.02178	1.16285	1.25432	2.55537	2.635	2.04135	2.3655
BCL2L13	5.34632	5.31398	5.47514	5.35973	5.42365	5.51388	5.41841	5.40673	5.76468	5.47082	5.48163	5.8507	5.61171	5.54218	5.57239	5.66267
DDT	5.48777	5.54784	5.17725	5.35081	5.2618	5.06017	5.40826	5.26698	5.04141	4.63948	4.7978	5.20319	4.39807	4.48872	5.03801	5.24513
CABIN1	5.66944	4.94012	5.64799	5.801	5.70086	5.7428	5.80887	5.61498	5.79775	5.4043	5.72086	5.81117	5.13015	4.86098	5.02257	5.18455
TBC1D10A	3.23008	3.09725	3.04139	3.22469	3.25454	3.21692	3.05692	3.0225	3.61303	3.51409	3.64267	3.51344	3.93477	3.96233	3.94341	4.10855
SUSD2	3.59586	3.68192	3.37748	3.49095	3.42867	3.55159	3.70153	3.44457	4.43459	3.89346	4.0598	4.20345	5.03474	5.19546	4.98587	5.15203
SF3A1	6.89768	6.99364	7.06194	7.04076	6.94535	6.79595	7.04152	6.98663	6.90355	6.76717	6.96248	6.95051	6.97532	6.87333	6.86148	6.85951
RNF215	2.09038	1.34035	2.13104	2.05691	2.67498	2.22787	1.95492	1.87917	2.3976	2.08857	2.02605	2.25373	1.85121	1.87808	1.49049	1.92998
SEC14L2	3.76294	3.55244	3.31116	3.51858	3.75866	3.31801	3.51391	3.33303	3.98054	4.30016	3.75524	3.83829	4.33082	4.425	4.27082	4.47769
SPECC1L	6.00225	5.63267	5.95774	6.06663	6.12951	6.12823	6.18803	5.98822	6.03789	6.32595	6.22737	6.20231	6.24159	5.96796	6.14977	6.08342
PPIL2	5.26162	4.83676	5.37925	5.46583	5.2646	5.29483	5.47514	5.37267	5.71768	5.69682	5.84477	5.70577	5.2097	5.22447	5.164	5.42524
YPEL1	2.88388	2.90203	3.14022	3.29028	3.00603	3.26457	3.34765	3.26579	1.7704	2.44974	2.57846	1.94744	2.40888	1.83509	2.59014	2.3655
SNRPD3	6.71156	6.73124	6.75233	6.75658	6.59834	6.54031	6.85227	6.82562	6.84938	6.93742	7.20006	7.04404	6.76365	6.90889	7.15813	7.16515
PES1	5.23404	5.21105	5.23466	5.18227	5.22703	5.18406	5.2788	5.18269	5.51337	5.51321	5.36229	5.41916	5.56491	5.39732	5.12515	5.34423
MAPK1	7.39602	7.48579	7.45025	7.3682	7.37451	7.67081	7.57089	7.4701	7.46935	7.71284	7.60807	7.38776	7.74242	7.52816	7.6431	7.5886
GGT1	0.781822	0.638912	0.917015	0.273826	1.30862	0.964037	-0.138698	1.42167	1.3632	0.849718	0.501747	1.77392	1.17628	1.00098	0.864996	1.04713
PRODH	1.28305	-0.980878	1.22359	1.81225	1.85953	1.86779	1.17051	1.26844	0.956779	1.33109	1.41764	0.784456	0.44309	-0.957745	-0.327962	-0.0970299
PPM1F	3.08874	2.37353	2.89057	3.09434	3.1522	3.30042	2.88613	2.85648	2.79934	3.36496	3.35119	2.89665	3.00627	2.64126	2.56381	3.06101
TOP3B	3.17714	2.58876	3.19643	3.64575	3.28977	3.19487	2.92737	3.23302	3.10767	3.29223	3.40728	3.2355	3.1095	2.82823	2.85183	3.29872
ESS2	3.20943	3.12027	3.2681	3.09434	3.38839	3.10144	3.03696	3.16517	3.38468	3.43043	3.44898	3.30158	3.45761	3.48229	3.41259	3.75368
CRYBB2P1	1.973	1.54385	1.98978	2.01247	2.0508	2.25554	2.0918	1.94134	1.89143	2.162	1.57812	1.28948	1.70762	1.49188	1.63656	1.55977
CARD10	3.79256	2.94728	3.93506	3.82086	3.76915	3.84042	3.81135	3.57121	2.98609	3.18473	3.11773	3.56457	2.46186	1.99009	2.16032	2.3223
SLC25A1	4.73079	4.57055	5.07894	4.75773	4.64387	4.29151	4.60463	4.551	4.79158	5.14801	5.21537	4.95913	5.22627	5.10449	5.16181	5.29574
GRK3	2.87887	2.92483	2.69637	3.33538	2.78939	3.70322	3.9093	3.37869	3.29487	2.85515	2.91243	3.09849	2.25443	1.67367	1.99284	2.31497
GGA1	3.6847	3.29674	3.53835	3.99958	3.66059	3.68638	3.57747	3.64469	3.78262	3.68202	4.00773	3.67173	3.95666	3.79426	3.82649	3.81989
HIRA	4.51355	3.94157	4.43295	4.54961	4.56764	4.49072	4.59441	4.41152	4.81546	4.90138	4.82503	4.72717	4.63414	4.43216	4.55431	4.67173
SH3BP1	3.31581	2.90202	3.31607	2.96513	3.19295	2.71327	2.83234	2.7447	3.32384	3.31407	2.99106	3.24001	3.61291	3.6121	3.57758	3.62924
LGALS1	3.013	3.07511	3.21467	2.7189	3.20469	2.99609	2.66989	2.62352	3.02777	3.30461	2.57092	3.20821	2.90606	2.11214	2.71499	2.56398
HPS4	4.84826	4.35239	4.75641	4.88905	4.78502	4.82047	4.84958	4.73045	4.64433	4.96777	4.73691	4.65822	4.56676	4.28228	4.37479	4.55592
PIK3IP1	-0.227178	-0.160819	0.29661	-0.25608	0.530585	0.378323	0.335016	0.440163	1.99112	0.710643	1.22178	1.16248	2.11018	2.62242	2.53022	2.33684
SRRD	3.54931	3.55244	3.47159	3.56476	3.57145	3.32673	3.80694	3.54142	3.72949	4.05114	4.02438	3.62087	4.37686	4.27827	4.28297	4.18194
PATZ1	5.88473	5.72874	5.80536	5.92345	5.92549	5.86827	5.86195	5.77363	5.37375	5.2085	5.32371	5.59106	4.78293	4.75118	5.05128	4.90724
TRIOBP	5.66509	5.35444	5.90288	5.72425	5.72532	5.5964	5.57714	5.49919	5.73084	5.62601	5.71237	5.99081	5.55288	5.4374	5.50048	5.63866
TFIP11	4.21466	4.10527	3.92954	4.11528	4.23821	4.13654	4.26185	4.19045	4.46525	4.81031	4.76029	4.40727	5.20089	5.0086	5.09674	5.0487
GCAT	3.27193	3.33555	2.90122	3.00213	2.98217	3.08607	2.81758	2.96022	3.01598	2.85515	2.98227	3.26669	2.87833	2.57091	2.98178	2.98904
ANKRD54	3.47819	3.22964	3.25051	3.32647	3.18392	3.20435	3.33545	3.13	3.71862	3.57028	3.70792	3.71116	3.68152	3.64669	3.80418	3.76717
EIF3L	8.23628	8.34807	8.22217	8.01569	8.1884	7.93291	7.96646	8.13639	7.61575	7.20909	7.23518	7.68983	7.10518	7.10266	7.08886	7.14001
SNU13	5.26702	5.62376	5.28736	5.18228	5.30243	5.14886	5.30876	5.17624	5.53211	5.46899	5.55412	5.4832	5.67717	5.76681	5.92239	5.90884
MICALL1	4.98979	4.44995	4.6158	4.85384	5.13128	4.87349	4.83448	4.72603	5.14534	5.24326	4.87946	5.04394	5.42992	5.291	4.90299	5.27607
POLR2F	4.21067	4.20878	3.87319	3.78229	4.03286	3.5553	3.80251	3.6509	4.74057	4.06576	4.30434	4.38306	4.011	4.24171	4.3936	4.63454
CCDC134	4.21067	3.87287	4.27228	4.23196	4.36817	4.19484	4.16171	4.13167	4.20992	4.73304	4.40737	4.25105	4.81092	4.41409	4.46823	4.46119
DEPDC5	3.73548	3.17837	3.83241	3.73259	3.6977	3.89125	3.77113	3.64699	4.20214	4.12512	4.02438	4.13744	3.76219	3.5961	3.34076	3.71524
PICK1	2.75305	2.32291	2.72214	2.63482	2.7825	2.58109	2.40378	2.79045	2.89894	2.16296	2.63013	2.83254	1.64412	2.02875	1.3435	1.87125
TTC28	5.16573	4.66501	5.55612	5.4629	5.30844	5.37371	5.49311	5.34673	5.33867	5.16622	5.47458	5.58841	4.47402	3.8892	4.12766	4.30168
CENPM	1.58708	1.42276	1.78508	1.39995	1.61296	1.55173	1.98647	1.39268	1.60716	1.60567	2.05944	1.7343	1.82832	1.42098	1.59815	2.30021
SEPTIN3	1.33231	1.28854	1.26044	1.07784	1.13898	1.1998	1.11224	0.902831	-0.532939	-0.285376	-0.101454	0.16223	-0.487009	-1.10317	-0.661089	-1.10099
KDELR3	4.74739	4.91329	4.36101	4.53228	4.57774	4.74119	4.73346	4.52755	5.3387	4.98454	4.93335	5.29598	5.70177	5.92827	5.75507	5.6756
DDX17	9.52211	9.50329	9.60769	9.58226	9.52289	9.51786	9.59242	9.52666	9.33563	9.35921	9.60912	9.12889	9.00547	8.94084	8.8487	8.94156
DMC1	1.07623	0.953551	0.857606	0.77153	0.855601	1.23727	1.24866	1.11551	0.327821	1.2776	1.40246	0.845576	0.88643	0.901756	1.58512	1.17953
TCF20	6.74631	6.13544	6.66797	6.9469	6.8742	6.79633	6.83271	6.7331	6.93362	7.08436	7.103	6.84403	7.11448	6.80581	6.75716	6.91774
HSCB	2.14149	1.99678	1.78508	1.52978	1.95698	1.67971	0.992991	1.72275	2.16127	2.44229	1.86363	1.62844	2.06197	1.99055	2.22054	2.38663
CBY1	3.00382	3.29236	2.97867	2.76577	3.0526	2.62415	2.81759	2.79608	3.30943	3.24592	3.46533	3.48339	2.9544	2.92877	3.0964	3.24575
TOMM22	6.82463	7.02465	6.73117	6.71192	6.7428	6.77779	6.92825	6.82254	7.02722	6.62635	6.63451	7.03742	6.47566	6.54583	6.78271	6.86172
XBP1	8.75256	8.73507	8.72279	8.63602	8.78807	8.50106	8.64362	8.77213	9.09849	8.85654	8.89526	9.24105	8.89199	8.89376	9.16437	9.20569
RTCB	5.42749	5.35129	5.26123	5.25801	5.47798	5.21257	5.07183	5.17301	5.57181	5.6391	5.43878	5.40319	5.75429	5.72252	5.64009	5.66627
JOSD1	4.77057	4.82814	4.6158	4.83198	4.73414	4.8297	4.91049	4.65206	4.90774	5.30102	5.1486	4.90206	5.45534	5.32732	5.26447	5.36389
FBXO7	6.57175	6.79521	6.45891	6.50152	6.46252	6.51388	6.64273	6.57295	6.50188	6.5973	6.53297	6.55717	6.74778	6.65413	6.77233	6.78723
GTPBP1	4.92198	4.69185	4.68945	4.9512	4.95708	5.01234	4.97087	4.94415	4.992	4.88637	4.93332	5.1325	4.96952	4.82981	4.75814	4.95043
POLDIP3	5.91197	5.85434	6.02946	6.00805	5.96559	6.03578	6.10958	6.0198	5.53727	6.04225	6.06594	5.55449	6.26024	5.90637	6.12051	5.95906
RAB36	1.38981	1.32329	1.83314	1.36558	1.89442	1.55173	0.602795	1.61243	2.69233	2.243	2.49332	2.79633	2.34585	1.86745	1.94265	2.26261
TIMP3	6.09382	6.0505	5.90569	6.08664	6.00238	6.18466	6.17696	6.09694	6.03885	5.98251	6.32976	5.70124	6.33517	6.42825	6.31849	6.27776
PPP6R2	4.59376	3.75055	4.34867	4.44651	4.61506	4.33968	4.23909	4.16244	4.26074	4.34475	4.40101	4.39319	3.94873	3.91528	3.78151	4.1698
SBF1	5.59881	4.79139	5.41522	5.61511	5.6516	5.47521	5.44848	5.17947	5.70538	5.83387	5.75452	5.59018	5.76335	5.50493	5.23766	5.52656
SUN2	4.96163	4.56694	5.10118	4.75441	4.99185	4.86604	4.76793	4.68877	5.23068	4.84603	4.55408	4.97406	4.92177	4.50088	4.55932	4.6108
CYB5R3	7.34242	7.28008	7.34282	7.15553	7.24765	6.8731	7.14173	7.17064	7.68702	7.2356	7.64734	7.8407	7.22149	7.44797	7.52697	7.70336
DNAL4	3.64982	3.62387	3.5882	3.64575	3.37471	3.41111	3.4755	3.60362	3.55723	3.47492	3.86714	3.71763	3.4944	3.4927	3.57955	3.85567
LMF2	4.25583	4.26795	4.33204	4.28579	4.35197	4.16598	4.23253	4.19258	4.47389	4.71306	4.84863	4.45451	5.1886	5.16865	5.0334	5.2065
RHBDD3	2.75852	2.39818	2.53138	2.71208	2.91444	2.75905	2.74562	2.51186	3.22493	3.22437	3.12289	3.12792	2.96493	2.69033	2.99168	3.00292
PACSIN2	6.70691	6.3145	6.40825	6.59534	6.76528	6.50286	6.6278	6.4185	6.67534	6.66963	6.63473	6.55581	6.79389	6.75596	6.72226	6.87268
TTLL1	2.4959	2.18802	2.56022	2.07829	2.11892	1.74621	2.30709	2.06751	2.2138	2.4197	2.24133	2.38956	2.48398	2.28181	2.48183	2.40744
AP1B1	5.82866	5.54682	5.84838	5.8154	5.93017	5.71568	5.80666	5.69611	6.43376	6.13758	6.39416	6.42506	6.19523	6.09412	6.01273	6.11801
HMGXB4	5.03892	5.11268	5.07893	5.08924	5.07175	5.0912	5.08466	5.09652	5.05322	5.17636	5.14098	5.16484	5.16597	5.06666	5.33426	5.19854
TOM1	3.54299	3.33555	3.70259	3.46683	3.2849	3.48691	3.63835	3.43019	3.92176	3.96018	3.74187	3.91909	4.13734	4.0077	4.09126	4.09478
CHKB	3.07662	2.71759	3.04589	3.08178	2.80127	3.06003	2.92284	2.52355	3.23153	3.6413	3.3818	2.94186	3.39795	3.30017	3.40271	3.50443
BIK	3.58051	3.89325	3.14974	3.56854	3.3234	3.44354	3.90517	3.78974	3.98357	3.44913	3.68018	4.0708	3.47612	3.57339	4.07737	4.17992
HMOX1	-0.461315	-1.15876	-0.921946	-0.61929	-1.13237	-0.799475	-0.909213	-0.155564	2.45982	1.48033	1.38537	1.93639	2.65623	2.84999	2.58359	2.55779
MCAT	3.34643	3.34404	3.56705	3.2672	3.40194	3.38213	3.37175	3.40834	3.62474	3.66932	3.56731	3.82037	3.65576	3.5864	3.7113	3.78319
THOC5	5.04677	4.80988	4.94865	4.82251	4.88331	4.90148	4.88158	4.86217	4.84084	4.9363	4.88251	4.83671	4.93388	4.57624	4.73768	4.74362
MCM5	5.43862	5.27569	5.51067	5.50298	5.47692	5.39562	5.58102	5.43041	5.17082	6.13354	6.21298	5.61638	6.21466	5.83862	6.19529	6.23181
ARSA	1.56227	0.997244	1.42629	1.73217	1.65885	1.7462	1.39696	1.06053	1.23259	1.45094	1.29679	1.3901	1.93923	2.08489	2.02214	2.03181
TSPO	3.18933	3.28797	2.89057	3.15092	3.01781	2.99609	3.11755	2.73887	3.19389	2.91558	2.85153	2.90234	3.3168	3.33193	3.43818	3.18676
TTLL12	5.24284	4.88158	4.96222	5.21642	5.15014	4.82201	5.16444	5.10786	5.18799	4.99857	4.8533	5.16247	5.09946	4.88101	4.94693	5.1592
CBX7	0.308299	-0.674511	0.604179	0.237607	0.744273	-0.240358	0.642963	0.3205	1.33097	0.981233	1.10141	0.587597	0.972402	0.982765	0.507638	1.02645
PDGFB	3.92	3.58502	3.40954	3.91001	4.00944	3.77822	3.57747	3.53135	3.28999	3.49666	3.51329	3.05828	3.3732	3.32029	3.16805	3.21852
RPL3	10.5649	10.5816	10.4077	10.3384	10.4749	10.0029	10.1523	10.3115	9.78172	9.65108	9.65021	9.82357	9.47699	9.57104	9.79804	9.76163
ZMAT5	2.13309	2.50041	2.11168	2.2388	2.21418	2.15121	2.12054	2.15756	2.16127	2.38126	2.2602	2.34011	2.54137	2.32128	2.48884	2.5008
RBFOX2	6.2006	6.17819	6.16707	6.30469	6.2028	6.29204	6.24379	6.16475	5.7496	5.99591	6.10559	5.67488	5.50933	5.52361	5.61146	5.68131
SYNGR1	4.07484	3.69193	3.83829	3.92779	4.08138	3.9232	3.87598	3.63531	4.10814	3.97057	3.4109	3.92189	4.47953	4.42831	4.25846	4.32374
TAB1	3.52064	3.11533	3.41744	3.43818	3.7267	3.19962	3.55133	3.53135	3.55316	3.38841	3.56352	3.48339	3.34528	3.24429	3.14604	3.54719
ASCC2	4.92685	4.70014	4.72172	4.80978	4.8375	4.6659	4.78373	4.78939	5.09443	5.05705	5.24999	4.9232	5.15682	5.07014	5.11838	5.20352
MTMR3	5.75125	5.18649	5.51804	5.49008	5.66852	5.71567	5.78101	5.21556	5.98471	6.07393	5.93191	5.66571	5.74209	5.63748	5.49178	5.56026
MIEF1	5.72076	5.58043	5.73753	5.66542	5.80314	5.74117	5.70479	5.51205	5.92373	5.92554	5.83772	5.76508	5.8944	5.81807	5.69797	5.80086
APOL4	2.55329	2.69207	1.87965	2.29467	2.14064	1.963	2.20335	2.4056	0.123721	-0.236733	-0.761681	0.615575	0.592701	0.743477	1.19704	0.537796
APOL1	4.56877	4.72904	4.20538	4.70028	4.59441	4.80731	5.35937	4.94161	6.29008	5.59102	5.71746	5.625	6.21775	6.61058	6.31626	6.32693
PNPLA3	1.34694	1.01954	1.9686	1.48247	1.68924	1.69595	1.48898	1.42231	1.68366	1.70891	1.29697	1.70863	0.864112	0.467527	0.331606	1.00839
MYH9	8.50825	8.17237	8.8115	8.70948	8.61655	8.50981	8.70138	8.58001	8.47099	8.1281	8.50175	8.63865	7.58476	7.26713	7.04216	7.55362
SAMM50	5.50841	5.67675	5.58095	5.41434	5.53749	5.15353	5.4356	5.51545	5.40006	5.09196	5.24407	5.61204	4.8455	4.98176	5.01166	5.14481
TXN2	5.59041	5.7067	5.57744	5.36843	5.37524	5.42027	5.60664	5.48882	5.64545	5.41102	5.4675	5.73909	5.40308	5.4347	5.56991	5.58255
FOXRED2	4.82239	4.69849	5.01526	4.85848	5.01702	4.92463	4.99051	4.8324	5.25093	5.41578	5.445	5.20107	5.16025	4.78122	4.7883	5.02419
EIF3D	7.22614	7.29027	7.19605	7.085	7.14022	6.99295	7.14611	7.20061	7.08512	7.09006	7.0193	7.12153	7.1647	7.09803	7.25583	7.33448
TNRC6B	7.43259	7.09732	7.75979	7.55849	7.47028	7.67542	7.67136	7.27917	7.12467	7.6881	7.38741	7.25276	7.48327	7.00831	6.8829	6.96261
SGSM3	3.94839	3.51377	3.83316	3.85573	3.72646	3.54785	3.88971	3.9251	3.99434	3.92974	4.10038	3.83966	3.99067	3.98741	3.74683	4.09736
IFT27	2.74205	2.43042	2.60243	2.86137	2.59069	2.4753	2.53763	2.61082	2.93693	2.14473	2.27883	2.85031	1.67008	1.9901	2.12474	2.3002
KIAA0930	4.70271	4.34395	4.50148	4.59482	4.60923	4.51199	4.78148	4.53597	4.72979	4.93895	5.0022	4.55184	5.20977	5.28702	5.0829	5.151
CSF2RB	0.828441	1.03965	-0.633659	0.416129	0.715616	0.41148	0.642963	0.628305	0.472816	-0.0999329	0.201521	0.23762	0.908408	1.40637	0.828269	0.772007
SLC25A17	3.24102	3.36086	3.31116	2.89188	3.31387	3.20436	3.36577	2.98504	3.75453	3.7133	3.48149	3.46428	3.78017	3.80265	4.09815	3.8121
FAM118A	2.23073	1.77626	2.18759	2.33075	2.24517	1.90599	2.34411	2.09513	2.03849	2.29292	2.4364	2.3317	2.51296	2.28181	2.34941	2.48783
KCTD17	1.20994	0.838153	0.427604	1.19991	1.09493	0.759314	0.961539	0.772111	1.44085	1.32697	1.40247	1.04394	1.56332	1.8131	1.80334	1.74608
ST13	8.72654	8.93124	8.785	8.72881	8.66682	8.57979	8.65745	8.78692	8.5552	8.46723	8.63268	8.68568	8.23048	8.20773	8.45198	8.37748
RBX1	4.46925	4.66332	4.6829	4.35968	4.47676	4.57736	4.46035	4.25307	5.33988	5.16055	4.9994	5.02189	4.74069	4.78404	4.97717	4.96223
EP300	7.55567	7.24879	7.81282	7.73273	7.51677	7.64838	7.8041	7.54459	7.73117	7.95798	7.85336	7.74776	7.69459	7.31615	7.32015	7.44013
L3MBTL2	3.62907	3.37749	3.72823	3.78555	3.76566	3.80965	3.9134	3.65399	4.10536	3.66292	3.95081	3.96331	3.07103	2.90818	2.62875	2.96598
RANGAP1	5.34722	5.13974	5.27437	5.33107	5.4705	5.37371	5.39509	5.35151	6.04756	6.26867	6.2676	5.89988	6.1812	6.09308	6.11428	6.07528
ZC3H7B	5.91013	5.47233	5.86147	6.04923	6.08732	5.8853	6.13884	5.95723	5.98842	6.11959	6.18547	6.03805	6.00169	5.81941	5.82459	5.97365
PHF5A	4.08993	4.22495	3.95149	4.02182	4.06161	3.92608	4.07261	4.07963	4.53504	4.3448	4.22493	4.26437	4.4592	4.3696	4.61004	4.69788
ACO2	7.56857	7.49677	7.51476	7.47709	7.60462	7.48934	7.55946	7.48518	7.50667	6.62183	6.9825	7.73666	6.21686	6.25053	6.16442	6.54178
POLR3H	3.88793	3.61338	3.95149	3.86459	3.91807	3.51773	3.79362	3.76417	4.19171	3.81775	4.08911	4.14466	4.09724	4.16134	4.20421	4.18997
TRMU	3.46821	2.90202	3.25933	3.42573	3.61476	3.53664	3.46993	3.29386	3.74385	4.32873	3.78485	3.51715	4.29163	3.68047	4.02044	3.89797
PMM1	1.48523	1.19782	1.78508	1.70494	1.80203	1.10164	1.50985	1.46503	1.8654	2.22507	2.12265	1.77209	2.49129	2.41183	2.4677	2.77627
DESI1	4.83537	4.68853	4.73126	4.66361	4.56172	4.54411	4.67896	4.669	4.6951	4.72843	4.92007	4.56265	4.43473	4.71593	4.73763	4.7985
CERK	6.12007	5.78902	5.91409	5.9101	6.04404	6.00895	6.06869	5.5982	5.43588	5.01624	5.07592	5.32062	5.05212	4.85972	4.92642	4.99469
BRD1	5.03667	4.15675	4.75641	5.00104	5.04176	5.04044	5.05705	4.76523	4.91239	4.78546	5.06519	4.82327	4.3747	4.19561	4.07267	4.3201
ZBED4	4.81997	4.28319	4.63961	4.93811	4.80722	4.70285	4.76786	4.76807	4.82065	4.89431	4.93768	4.66628	4.63958	4.35511	4.46072	4.64416
HDAC10	2.36521	2.04349	2.38216	2.50561	2.39796	2.48629	2.1868	2.50627	2.78278	2.21568	2.71639	2.68497	1.70818	1.59911	1.12064	1.8193
ABHD4	6.12643	6.29767	5.92245	6.05463	6.18463	6.23704	6.32396	6.0901	6.58649	6.67682	6.53443	6.66694	7.19827	7.54515	7.49924	7.19576
KHNYN	5.40501	4.72634	5.26345	5.36626	5.48437	5.41619	5.31654	5.16868	5.32682	5.57327	5.67854	5.34485	5.45534	5.41933	5.25112	5.41533
FKBP3	6.03252	6.04009	5.98627	5.93887	5.94799	6.11843	6.06408	6.10319	6.23587	6.27445	6.15431	6.31366	5.86801	5.78033	5.982	5.93237
SDR39U1	3.65568	3.50782	3.65658	3.72245	3.50183	3.46344	3.57747	3.60042	3.76513	3.52514	3.62666	3.5753	3.33314	3.34731	3.5861	3.60241
RBM23	4.98164	5.01337	4.90715	5.13969	5.04753	5.04968	5.15753	5.07819	4.99738	5.17748	5.48564	4.85882	5.25871	5.05968	5.26344	5.34243
PRMT5	5.57345	5.64021	5.55254	5.49604	5.52002	5.41516	5.5926	5.52733	5.89987	5.73214	5.84007	5.83814	5.57352	5.59865	5.67663	5.62835
AP4S1	3.51741	3.85813	3.6228	3.7326	3.50182	3.79716	3.77114	3.67842	3.27028	3.52515	3.26974	3.39736	3.64599	3.67439	3.56635	3.3354
POLE2	1.63541	1.69898	2.29447	1.73217	1.49989	2.0603	2.17635	1.80308	1.8119	3.10205	3.027	1.83294	2.63002	2.41183	2.94145	2.99835
VCPKMT	1.88576	1.87325	1.73539	2.07829	2.02862	1.61002	1.95491	2.18352	2.09559	1.85044	2.03774	1.48415	1.41766	1.28383	1.58514	1.82041
SOS2	5.57422	5.49442	5.62599	5.72679	5.66102	5.96844	5.81767	5.63628	5.62717	5.75563	5.60574	5.63955	5.40309	5.34467	5.30078	5.47243
CDKL1	0.337817	-0.209658	-0.921946	0.311687	-0.766248	-0.0935802	0.682043	0.155452	1.12698	0.685598	1.05895	1.32381	1.7695	1.50566	1.61108	1.60901
NIN	4.353	3.96377	4.27228	4.40481	4.26811	4.3504	4.46316	4.29931	5.06899	5.11677	5.05312	4.80516	5.33372	5.08168	5.04415	5.19157
PYGL	-0.461315	-0.209658	-1.50356	-0.842162	-1.03177	-0.799475	0.0662674	-0.340465	2.38849	2.36559	2.55573	1.75961	3.68471	3.99555	3.82372	3.55964
PSMC6	5.1594	5.1721	4.97823	5.09569	5.12029	5.17781	5.11342	5.17286	5.47375	5.43737	5.40833	5.23072	5.33152	5.25528	5.52612	5.55481
GNPNAT1	5.19425	5.44005	5.32986	5.07336	5.17403	5.33751	5.19178	5.30004	5.4414	5.30514	5.28495	5.24986	5.63743	5.35231	5.58553	5.5058
DDHD1	2.98528	2.78848	3.21466	3.05174	3.17343	3.41111	3.1597	3.16082	3.16215	3.29637	3.05429	2.93045	2.67558	2.56438	2.56381	2.65964
CDKN3	3.61407	3.7345	3.50163	3.17593	3.31387	3.59192	3.79807	3.39729	4.43238	3.99369	3.6303	4.27756	4.1443	3.5961	4.02044	4.12232
CNIH1	6.40746	6.64493	6.35678	6.29901	6.32107	6.32396	6.40795	6.34422	6.14343	6.31121	6.09906	5.92804	6.2251	6.33638	6.49603	6.436
CGRRF1	2.38715	2.87299	2.47192	2.37461	2.52615	2.84045	2.55879	2.72716	2.63953	3.07822	2.74173	2.40568	3.325	3.3203	3.27333	3.12944
ATP6V1D	4.96281	5.1579	4.95681	4.94686	4.95249	5.01234	5.08283	4.91219	5.2345	5.11677	5.15743	5.0593	5.24258	5.25884	5.35647	5.22323
PIGH	2.40818	2.71187	2.69636	2.19052	2.50119	2.19968	2.56927	2.38337	2.71437	2.74441	2.63737	2.11361	3.01129	3.03229	3.11465	3.01201
PSMA3	5.21726	5.32367	4.981	5.01219	5.18453	5.05625	5.16272	4.9057	5.85923	5.71602	5.77516	5.6873	5.46927	5.51605	5.86493	5.92397
VTI1B	5.97673	6.07171	5.83811	5.87003	5.79032	6.00353	6.03135	5.93957	6.11402	6.34405	6.36502	6.07634	6.59476	6.66338	6.76438	6.61483
TIMM9	4.39748	4.39384	4.25914	4.27658	4.09814	4.15378	4.41758	4.36315	4.41901	4.13671	4.20074	4.20575	4.07312	3.92042	4.31292	4.23725
GSTZ1	1.82453	1.9194	1.94672	1.73218	1.43105	1.47539	1.67397	1.61243	2.75746	1.89478	2.25079	2.6211	1.73301	1.75664	1.95283	2.31497
KIAA0586	4.15579	4.09776	4.2853	4.31084	4.05018	4.38002	4.16171	4.22834	4.01055	4.4016	4.16865	4.14226	4.20772	3.98822	4.07505	4.03136
TMED8	4.8623	4.94571	5.22568	4.97705	5.05326	5.07059	4.92074	4.953	4.31224	4.78107	4.6103	4.61557	4.63591	4.34683	4.72289	4.61975
SAMD15	-0.363055	0.0195114	0.903302	-0.0106183	0.199135	-0.0935802	0.0662674	-0.245054	1.1049	0.211852	0.850689	1.18132	-0.00393523	-0.497584	-0.431924	-0.376651
AHSA1	6.4537	6.4201	6.35472	6.37441	6.4408	5.86526	6.20826	6.287	6.37499	6.84937	7.16186	6.26867	6.1789	6.28632	6.4794	6.57934
DAAM1	5.80375	5.80371	5.79022	5.77341	5.9058	5.9474	5.8987	5.7036	5.92766	6.17177	6.19593	5.88631	6.26769	6.14559	6.17097	6.11168
SPTLC2	6.96337	6.81366	6.99353	6.96817	6.95726	7.05131	7.12897	6.96341	6.94803	7.24712	7.16249	6.82844	7.3247	7.14003	7.16545	7.02582
RIN3	2.50243	2.54526	2.29445	2.53783	2.67497	2.42747	2.64042	2.3759	2.6241	2.73225	2.75509	2.64844	3.01642	3.08829	3.0964	3.05223
LGMN	4.93652	4.89896	4.84111	4.85848	5.03163	4.88091	4.97878	4.80758	6.08259	5.92808	6.07462	5.88631	6.68306	6.86266	6.59237	6.70728
ALKBH1	3.51741	3.51536	3.53834	3.31301	3.34695	3.47131	3.67755	3.31749	3.80676	3.94708	3.75524	3.73367	3.96455	4.04118	4.08202	4.18395
SNW1	5.12926	5.18413	5.22343	5.17485	5.15415	4.95446	5.28039	5.2187	5.2967	5.34362	5.33475	5.2665	5.50847	5.39178	5.70325	5.60525
CHGA	0.278164	0.101873	-0.094807	-0.61929	0.392575	-0.655177	-0.597043	0.3205	1.38697	1.24371	1.45252	1.61465	1.50681	1.70981	1.69836	1.69054
ITPK1	6.12007	5.93659	6.14225	5.98347	6.16157	6.04967	6.0861	5.92426	5.97561	6.11022	6.00992	6.09944	6.07225	5.93909	5.9882	6.11168
DHRS7	3.06688	3.36504	2.82077	2.98538	2.98217	2.94606	3.08876	2.8672	2.91173	3.44169	3.10212	2.6552	3.8753	3.85738	3.93059	3.71245
PPM1A	5.74713	5.80063	5.83811	5.73859	5.76344	6.0477	5.97346	5.83905	5.7434	6.1061	5.88178	5.72631	6.2251	5.94984	6.11088	6.09092
SIX4	6.45201	6.22489	6.67952	6.21524	6.20539	6.79634	6.44605	6.21543	6.60824	6.76344	6.56651	6.44567	6.39038	6.07751	5.93335	6.00189
CEP128	2.43573	2.01815	2.94627	2.64918	2.31315	2.47529	2.4944	2.22576	2.38848	2.76845	2.83275	2.27142	2.43939	1.59856	2.27834	1.99561
ERH	6.47958	6.70091	6.43964	6.28357	6.46736	6.41567	6.52676	6.25982	7.16832	6.92281	6.89355	6.79633	6.62788	6.68585	6.91061	6.89158
HIF1A	8.28186	8.43802	8.28235	8.31173	8.30024	8.55094	8.52859	8.40519	8.41088	8.341	8.18912	8.56626	8.58465	8.49023	8.64218	8.47924
SUSD6	5.0378	4.82056	5.08887	4.98131	5.0504	5.36421	5.38772	4.83922	5.65117	5.69893	5.59185	5.57956	6.12717	6.14007	5.89294	5.96784
SRSF5	5.90397	5.37011	6.06511	6.45528	5.96557	6.18522	6.03983	6.41074	6.71078	6.13408	6.79305	6.51367	5.39431	5.63271	4.91214	5.58255
EIF5	7.32372	7.46566	7.38674	7.28605	7.33004	7.3843	7.33255	7.49911	7.18956	7.20245	7.27172	7.17607	7.06263	6.99668	7.33871	7.24175
DICER1	6.48865	6.05954	6.69991	6.48159	6.277	6.87383	6.76322	6.34326	6.95067	7.22094	7.09546	6.99611	6.98012	6.64703	6.49949	6.64252
ZFYVE21	4.65367	4.40808	4.32365	4.46692	4.67955	4.43143	4.38241	4.32091	4.6765	4.63679	4.73522	4.36874	4.6749	4.84896	4.58245	4.83866
MTHFD1	5.64677	5.47234	5.6597	5.58279	5.63351	5.61342	5.74456	5.57469	5.77696	5.96051	6.0646	5.95361	5.7806	5.64374	5.9436	5.80283
ZC3H14	5.88536	5.90395	6.04732	5.9785	5.81332	5.98914	6.019	5.98147	6.06607	6.31832	6.26404	6.0086	6.12591	5.99062	6.13062	6.2735
TELO2	2.42202	1.47006	2.16898	2.41718	2.80308	2.31806	2.48338	2.26681	2.80619	2.68253	2.61555	2.41366	2.43939	1.95036	1.78068	2.42795
PCNX1	5.67379	5.29988	5.66966	5.72255	5.74051	5.88975	5.73413	5.54246	5.488	5.57412	5.60205	5.3594	5.27255	5.05968	5.11385	5.13236
GSKIP	3.97034	4.16156	4.13043	3.68809	3.95838	4.03381	4.14782	4.07502	4.60357	4.60545	4.32016	4.42911	4.56676	4.48359	4.59388	4.8284
VRK1	4.78404	4.95958	4.90152	4.77747	4.71255	4.88238	4.93497	4.98901	4.51424	5.1062	5.05582	4.75101	4.65553	4.39756	4.8563	4.88269
PSMC1	5.8535	5.90718	5.76889	5.69222	5.79435	5.44636	5.83877	5.83227	5.97002	6.04704	6.1225	6.1003	5.88943	6.0315	6.20636	6.30967
RPS6KA5	2.23076	1.63131	2.42563	2.07828	2.04021	2.60277	2.53764	2.22577	2.18252	2.72613	2.69396	2.00145	2.86732	2.17382	1.88003	2.18436
PPP4R3A	6.11842	6.03416	6.19719	6.20433	6.15953	6.40741	6.47482	6.14007	6.67146	6.39687	6.48163	6.3436	6.17633	5.8538	5.87162	6.04124
C14orf93	1.74963	1.37389	1.90236	2.36595	1.84235	1.5368	1.46574	1.6625	1.60716	1.19133	1.76141	2.09385	1.27269	1.33102	1.16238	1.38942
PSMB5	5.66071	5.7828	5.48645	5.501	5.62102	5.54876	5.52301	5.52649	5.79172	5.78464	5.61859	5.74067	5.96557	6.00963	6.01516	6.09627
YY1	6.83401	6.71009	6.75006	6.78281	6.88144	6.86406	6.85848	6.73272	6.91168	7.0448	6.9261	6.76733	7.01631	6.95569	7.12266	7.00972
ACIN1	6.43972	6.15966	6.64711	6.66896	6.55431	6.55477	6.58204	6.59165	6.60522	6.82338	6.94764	6.50997	6.56647	6.38556	6.3754	6.51606
CCNB1IP1	5.91626	6.05373	5.91409	5.74361	5.74584	5.54317	5.62556	5.8081	4.58375	4.8016	4.42419	4.74943	4.43291	4.37711	4.97342	4.77333
TRIP11	6.13065	6.12625	6.40626	6.2662	6.13477	6.20726	6.19986	6.26337	6.1071	6.06425	6.12887	6.24815	5.99412	5.63596	5.78315	5.7677
APEX1	9.16909	9.30487	9.2022	9.08419	9.10358	9.07575	9.1643	9.07445	8.62719	8.73367	8.39577	8.76298	8.39945	8.56653	8.70592	8.50943
PABPN1	6.00169	5.76152	6.10369	5.99507	6.21098	5.8548	5.9903	5.70557	6.13331	5.8507	5.80899	5.8329	5.66325	5.74181	5.65114	5.59289
EFS	2.3942	2.03921	2.68332	2.49874	2.28416	2.21854	2.54826	1.93117	1.82545	2.24233	2.30631	1.37381	1.9285	1.74507	1.43347	1.75694
ARHGAP5	7.79661	7.88316	7.9095	7.8506	7.75587	8.02359	7.94706	7.89547	7.47447	8.01888	7.71107	7.54174	7.94903	7.71923	7.81476	7.60522
CINP	3.45817	3.7345	3.62962	3.49493	3.66809	3.24631	3.52471	3.59075	3.99262	3.79746	3.91554	3.77147	3.70995	3.74866	3.79572	4.06014
DHRS2	-0.0257484	-0.312594	0.0746981	0.159516	0.0232263	-0.959826	0.179841	0.523816	3.35224	1.43603	1.9591	2.35678	1.76948	1.46394	1.80334	1.92036
SRP54	5.44456	5.54957	5.47892	5.39849	5.32987	5.32342	5.54438	5.46256	5.71907	5.92821	6.14355	5.91544	5.94844	5.87356	6.08335	6.1773
CHD8	9.26546	8.98615	9.4349	9.37049	9.24728	9.24982	9.35722	9.2652	8.93743	9.19395	9.15027	9.06845	8.83193	8.73999	8.7143	8.65693
PCK2	2.83814	2.65844	2.57443	2.70523	2.97614	2.84045	3.27282	2.55889	3.35223	3.61734	3.50145	3.02216	4.30205	4.26821	4.53242	4.42762
PRORP	2.9963	3.45728	3.12281	3.16923	2.92813	3.43711	3.47214	3.47127	3.68363	3.05069	3.21374	2.95793	2.87888	2.97115	3.02657	3.26778
DCAF11	5.80639	5.77026	5.7625	5.77341	5.72801	5.733	5.92745	5.79833	6.20506	6.13917	6.17106	6.20679	6.17157	6.16353	6.22499	6.30806
PSMA6	5.80986	5.94439	5.71886	5.6493	5.72503	5.65224	5.7761	5.73226	6.28308	6.2599	6.06528	6.1046	6.26826	6.3418	6.4685	6.52383
NFKBIA	5.27371	5.44794	5.27652	5.36843	5.5023	5.50428	5.62931	5.63472	6.05898	5.67202	5.66972	5.7744	5.73272	5.75661	5.86554	5.91733
EMC9	2.28478	1.84961	1.80931	2.00203	1.78832	1.58117	1.95489	2.0488	2.09558	2.4121	2.4692	1.62846	2.03224	1.99009	2.11571	2.40744
PSME2	5.12292	5.20408	4.8702	4.95843	5.03887	4.8927	5.12421	4.90829	6.10779	5.65207	5.77515	5.92175	5.62668	5.8682	6.14834	6.23666
BRMS1L	2.81733	2.73781	2.89057	3.06251	2.90177	2.89418	3.1597	2.85109	3.25532	3.30438	3.40301	3.00634	3.14222	2.76055	3.17663	3.23802
REC8	0.786218	-2.06207	0.0746981	0.797545	0.199135	0.536976	-0.596949	0.120049	0.472782	1.0996	0.161984	-0.176614	-0.00397629	-0.200605	-0.790946	-0.635887
TM9SF1	5.30953	5.4351	5.12767	5.18835	5.35909	5.22131	5.27945	5.24039	5.54229	5.63709	5.66613	5.42309	6.09574	6.14507	6.03863	6.16718
SEC23A	5.65779	5.63158	5.52354	5.46392	5.62198	5.7223	5.68207	5.57877	5.75231	5.95986	5.91192	5.62328	5.72131	5.58496	5.73383	5.74471
GMPR2	5.43435	5.34285	5.25023	5.24389	5.30484	4.97679	5.14709	5.28813	5.14129	4.8432	4.95667	5.19412	4.65391	4.86374	4.95455	5.01065
PNN	5.68314	5.24882	5.82325	5.92123	5.72261	6.00011	5.76176	5.75066	5.46638	6.36878	6.17495	5.23187	6.22446	5.86408	6.16329	5.9419
RABGGTA	2.93306	2.94169	2.98932	3.17097	3.0526	3.01778	3.0218	3.20795	3.1728	2.97358	3.18837	3.2036	2.79837	2.56439	2.57043	3.08275
NFATC4	2.08167	1.19782	1.92469	2.36594	2.24459	2.09131	1.78584	2.03935	0.725274	1.31068	1.41932	0.845599	0.114207	0.0072255	-0.379901	0.294271
PLTP	3.21341	3.17361	3.50163	3.30397	2.94562	3.14152	3.59805	3.27387	3.68924	3.38841	3.37734	3.85599	3.9776	2.99373	3.7113	3.69562
PCIF1	5.82606	5.75602	5.5792	5.75528	5.68893	5.65641	5.78214	5.79202	5.54549	5.71293	5.6724	5.70205	5.8659	5.72546	5.92562	5.9431
GSS	5.35807	5.45579	5.25905	5.25566	5.20786	5.2301	5.46817	5.38266	5.86581	5.24754	5.51343	5.95156	4.96173	4.91495	5.09329	5.31973
TRPC4AP	6.28684	5.98825	6.17758	6.26037	6.24728	6.27075	6.2356	6.30041	6.4271	5.92485	6.18671	6.48837	5.03599	5.01797	4.65282	5.20847
PYGB	5.82084	5.47331	5.71526	5.75362	5.85908	5.79321	5.8459	5.6848	6.08823	5.85014	5.88482	6.18944	5.83397	5.75893	5.65964	5.73788
ABHD12	7.14732	7.04269	7.00865	6.88985	7.0705	6.88237	7.00779	6.82701	7.4884	6.97763	7.18488	7.51065	6.7584	6.99682	7.08328	7.24503
GINS1	5.59424	6.0044	5.73437	5.58462	5.68524	5.88975	6.03607	5.50435	5.70354	6.0907	5.97893	5.69223	5.91083	5.63125	6.25615	5.95729
NINL	3.30966	2.20675	3.28548	3.40048	3.31387	3.16114	3.33545	3.0756	3.01006	2.46452	2.70087	2.8085	1.80508	0.859479	1.3741	1.5226
CD40	3.46822	3.3098	3.39359	3.19563	3.17868	2.88244	2.95954	3.19099	3.16216	3.01936	2.95357	3.21279	3.14232	3.31248	3.20684	3.25344
UQCC1	5.77167	5.50392	5.74383	5.7652	5.69169	5.69311	5.65409	5.75211	5.84098	5.82673	5.93558	5.83443	5.59402	5.49031	5.74119	5.81327
ZMYND8	7.20652	6.83676	7.40376	7.37199	7.32022	7.25456	7.23379	7.24416	7.21223	7.43713	7.59535	7.2788	7.0615	6.78339	6.9181	7.03254
SGK2	2.29985	2.03921	2.27718	2.6634	2.2039	2.84653	3.10323	2.68538	3.73669	3.73176	3.81387	3.66505	2.94381	3.0559	3.22795	3.03449
IFT52	4.90729	4.97605	4.76881	4.72929	4.86874	4.84192	4.83448	4.82142	5.05033	4.74973	4.74363	4.83224	4.31856	4.31198	4.60682	4.53242
MYBL2	6.21708	5.92956	6.27867	6.05463	6.22331	5.92677	6.18973	5.91202	6.65411	7.15985	7.57408	6.70569	7.08463	6.7009	7.24111	7.22904
NDRG3	6.29533	6.45577	6.3172	6.22726	6.19505	6.22135	6.3355	6.45137	6.10082	6.26867	6.34254	6.0637	6.28827	6.19425	6.3234	6.27541
RAB5IF	6.24297	6.45626	5.9995	5.9038	6.20011	6.12438	6.11673	6.07032	6.52701	6.37172	6.28671	6.27879	6.52862	6.6206	6.54067	6.64305
NFATC2	3.26033	2.90776	3.49418	3.2857	3.18392	3.35256	3.20065	3.28189	3.52016	3.69454	3.51329	3.31017	3.65566	3.05121	3.39404	3.46019
RIMS4	4.61652	3.90764	4.31944	4.38778	4.67024	4.44951	4.09812	4.07039	3.55316	4.02893	3.94499	3.5824	3.76218	3.21105	3.64379	3.3782
PABPC1L	3.78989	1.91942	3.70259	4.42789	3.59916	4.19721	3.73907	4.14933	3.45183	3.66292	3.90359	3.10837	1.78144	1.75663	1.47643	1.36125
STK4	5.92053	5.93097	5.94313	6.07472	6.10124	5.96287	6.03796	6.06203	6.0124	6.32292	6.27748	5.95218	6.52138	6.27237	6.40165	6.3901
SALL4	4.32379	3.91904	4.38942	4.66891	4.3543	4.51961	4.15825	4.25511	4.36893	4.46914	4.51338	4.40927	3.78909	3.09741	3.9662	3.84299
ADNP	8.31064	8.07233	8.37867	8.38666	8.32589	8.49887	8.51882	8.37718	8.23481	8.4303	8.38628	8.33087	8.3221	7.88628	8.1005	8.07186
PFDN4	4.01899	4.22725	3.70258	3.97414	4.14188	4.13654	3.87176	4.12051	4.10536	3.84908	3.91554	3.93306	3.63943	3.71052	4.02286	4.04471
DOK5	5.2033	5.77811	4.98898	5.21522	4.99484	5.2915	5.31655	5.17409	2.02679	1.87278	1.14266	2.90234	1.61768	2.19097	2.11571	1.64452
CSTF1	5.75056	5.95263	5.9085	5.84454	5.73695	5.89048	5.91417	5.96901	5.84098	6.08413	6.01686	5.84111	6.19691	5.94795	6.16332	6.08609
BMP7	8.1992	8.07011	8.26965	8.21843	8.27555	8.26707	8.264	8.22577	8.84475	8.5236	8.61256	8.81462	8.51587	8.31555	8.23078	8.36857
RAE1	5.391	5.48486	5.39535	5.27547	5.40358	5.4294	5.39802	5.41862	5.38296	5.58516	5.445	5.41319	5.69941	5.54051	5.69494	5.58864
TPD52L2	7.51021	7.39785	7.26118	7.32161	7.44166	7.39587	7.44377	7.31779	7.33707	7.73568	7.79977	7.35442	7.66876	7.65582	7.6893	7.7387
DNAJC5	6.85876	6.39071	6.72322	6.78688	6.93762	6.76982	6.68423	6.523	6.84438	6.83274	6.82235	6.7584	6.7961	6.65182	6.61938	6.69816
NELFCD	6.42304	6.34071	6.4995	6.49805	6.46736	6.54176	6.52004	6.45314	6.90993	7.11692	7.01515	6.91436	7.06467	6.84566	7.0879	6.99033
CTSZ	6.03196	5.9767	5.8687	5.94106	5.96635	5.70151	5.92847	5.90813	5.77346	5.92019	6.04976	5.95567	6.04894	6.06088	5.91785	6.08123
PRPF6	7.64121	7.35389	7.7136	7.61194	7.74771	7.28283	7.54893	7.58816	7.27074	7.36559	7.47764	7.42208	7.09215	6.97998	6.80956	7.11896
PRELID3B	7.66724	7.90931	7.65631	7.48586	7.63984	7.77022	7.62579	7.66079	7.60361	7.57445	7.40798	7.48954	7.37637	7.30417	7.56521	7.48326
MTG2	4.55658	4.43414	4.58455	4.50096	4.57972	4.66933	4.57898	4.48295	4.95171	5.06314	4.87028	4.73675	4.81819	4.65713	4.81505	4.93977
PSMA7	6.55496	6.70214	6.46369	6.35099	6.50238	6.52386	6.66607	6.32974	6.98283	7.00661	6.87945	6.70324	6.81578	6.75872	7.09969	7.08625
SLCO4A1	3.53345	2.88468	2.87917	3.05713	3.32814	3.09124	2.42697	2.22576	1.7704	3.02435	2.30631	1.64211	2.64972	2.4045	1.84766	2.02285
MRGBP	4.51681	4.44405	4.54902	4.54192	4.61506	4.68297	4.53696	4.4847	4.65956	4.78402	4.51927	4.60514	4.62433	4.27426	4.44858	4.62272
TCFL5	3.06246	3.06488	2.98932	3.06251	3.22008	3.30924	3.15276	3.19949	3.18864	3.62394	3.43244	3.21737	3.49803	3.35874	3.3485	3.23415
DIDO1	7.19799	6.95296	7.12121	7.21586	7.08142	7.17292	7.24158	6.97398	7.00317	7.08707	7.0935	6.96791	6.98181	6.79363	6.76043	6.85036
GID8	7.74073	7.7952	7.5888	7.69991	7.62691	7.58031	7.72034	7.65481	7.6882	7.68075	7.60277	7.70099	7.75117	7.70478	7.80145	7.81891
SLC17A9	1.91543	0.3579	0.990654	1.38285	1.59735	1.10164	0.862985	1.26884	1.12698	1.0612	0.970077	0.587597	-0.225299	-0.200605	-0.101911	0.103366
ARFGAP1	5.25643	4.6684	5.10363	5.13969	5.19105	5.13652	5.18669	5.09081	5.3841	5.49982	5.48964	5.097	5.1886	5.29992	5.01166	5.25612
EEF1A2	4.07045	4.29008	4.3854	4.17852	4.04154	3.45948	4.37349	4.02565	4.01648	4.04623	4.17612	4.33338	4.19436	4.6101	4.73768	4.67374
PTK6	4.77057	4.60979	4.51259	4.53422	4.85074	4.20433	4.42335	4.47597	5.24463	4.70685	4.71486	5.18482	5.34585	5.68293	5.27566	5.24941
GMEB2	4.7827	4.33971	4.79028	4.83355	4.93083	4.85854	4.84743	4.81728	4.91251	5.13998	5.17741	4.75887	5.41177	4.89677	5.09674	5.17548
C20orf27	4.10734	3.98292	3.95692	3.93951	4.1147	3.81276	3.88438	3.70566	4.43016	4.08502	3.96237	4.20575	4.347	3.97342	4.10045	4.23725
CDC25B	7.15096	7.00606	7.07261	7.0724	7.2847	7.16261	7.27631	7.06465	8.16369	7.63941	7.57949	7.71338	7.70777	7.77096	8.05222	7.98061
RNF24	4.25969	3.92188	4.12078	4.20305	4.10645	4.36105	4.20596	4.07502	3.62085	4.0993	3.60838	3.5824	4.04363	3.9833	3.85391	3.84299
ARFRP1	3.28714	3.12027	3.57414	3.49493	3.48918	3.31363	3.51932	3.40467	3.63248	3.05399	3.15851	3.36064	3.06615	2.92365	2.79639	3.1084
NDUFAF5	4.48253	4.4101	4.2853	4.28119	4.34731	4.16841	4.33723	4.25102	4.24569	3.8235	3.95948	4.12046	3.57905	3.5235	4.07271	4.04914
TRIB3	4.612	4.55602	3.85585	4.26729	4.20509	4.23706	4.21265	4.0727	4.34558	4.03884	3.94207	4.52258	4.77996	4.75551	4.50674	4.75043
RASSF2	1.67064	1.86148	1.87965	1.86112	1.89442	1.90598	2.18997	1.86854	2.41565	2.39679	2.91243	2.68851	2.22405	2.85538	2.55716	2.46153
CSNK2A1	8.67756	8.78964	8.68437	8.6387	8.57447	8.58309	8.64974	8.63201	8.70308	8.34846	8.36018	8.65264	8.38709	8.37756	8.52266	8.4959
SLC52A3	3.98674	3.57785	3.75965	3.85533	3.74099	3.60989	3.64825	3.66325	4.14648	4.24985	4.11784	4.04273	4.97741	5.08742	4.69436	4.6448
RSPO4	1.12783	0.861983	1.15093	1.11969	0.979392	1.01799	1.08334	0.902831	2.10675	1.73324	2.10189	1.32381	1.8398	1.33102	1.61108	1.57261
CDS2	6.61797	6.4858	6.47225	6.43056	6.53607	6.6706	6.61018	6.4144	6.25605	6.5595	6.28555	6.37939	6.60703	6.56979	6.56484	6.42285
PROKR2	1.37565	2.04962	1.03242	1.54521	1.34011	1.27379	1.22239	0.794718	-0.115021	-0.335716	-0.364925	0.821779	0.645999	1.40637	0.805983	0.855181
HM13	8.15181	8.17684	8.00718	7.95094	8.02269	7.93834	8.05784	8.04815	8.5023	8.18989	8.47734	8.54392	8.47198	8.73811	8.61111	8.71544
SEC23B	7.1197	6.96298	6.92727	6.97032	7.01903	6.99637	7.08226	7.01461	7.16566	7.03849	7.36886	7.17832	6.72164	6.7143	6.76801	6.92264
PDYN	4.57529	5.35968	4.38539	4.78399	4.37047	5.15622	4.7288	5.11237	4.82235	4.98838	4.58994	4.58051	4.12566	3.67744	4.56264	4.38101
CCM2L	0.247386	0.101873	0.604179	0.416129	0.392575	0.595855	-0.122849	-0.0309478	0.249466	0.685598	-0.308241	0.201156	0.223472	0.439101	1.29631	0.895037
PLCB4	3.66735	3.45004	4.30247	4.09182	3.84719	4.24168	4.00101	4.22419	3.32861	3.78279	4.17612	3.62087	3.03153	2.9691	3.03545	2.84401
MYL9	8.35743	8.47761	8.34047	8.21119	8.2955	8.06326	8.42636	8.31873	8.56793	8.33761	8.66414	8.8214	8.50438	8.77226	8.73478	8.87227
TM9SF4	7.58309	7.6106	7.68074	7.64096	7.5266	7.6486	7.58417	7.61543	7.3198	7.28615	7.42871	7.47148	7.62868	7.7467	7.64545	7.5924
TLDC2	1.76057	1.87325	1.45732	1.64888	1.39536	1.58116	2.01736	1.7109	-0.115021	0.468055	0.547033	0.529959	0.187974	0.222699	0.561846	0.514956
CRNKL1	5.92783	6.20522	6.11942	6.08135	6.05409	6.09247	6.1476	6.168	6.12023	6.24799	6.3563	5.9543	6.34275	6.15874	6.28514	6.26594
POFUT1	6.46503	6.21508	6.38123	6.43626	6.45766	6.53988	6.59682	6.43255	6.5466	6.51802	6.52031	6.57687	6.2311	6.20009	6.21075	6.25832
SAMHD1	7.03382	7.34757	6.93693	7.09356	7.17484	7.2926	7.20682	7.24596	8.12238	7.83502	7.98269	7.80089	8.53255	8.31433	8.31766	8.34852
KIF3B	6.53718	6.36593	6.62169	6.5554	6.63359	6.61297	6.56907	6.60371	6.78703	6.79559	6.87148	6.70528	6.60452	6.36641	6.38483	6.59682
NOP56	6.92245	6.83099	6.79156	6.87689	6.77747	6.80507	7.00327	6.83503	7.09222	7.25256	7.11783	7.02246	7.13501	6.96647	7.23036	7.29401
MANBAL	5.41197	5.59027	5.12792	5.15235	4.99484	5.17444	5.51897	5.50778	5.65308	5.56729	5.68902	5.66739	5.86941	5.80142	5.92756	6.02621
IDH3B	6.48206	6.42261	6.42795	6.40011	6.50501	6.27863	6.45877	6.33605	6.79764	6.55043	6.63722	6.86786	6.36875	6.4142	6.68725	6.68756
MAPRE1	7.52733	7.63133	7.58354	7.48161	7.52969	7.66502	7.67414	7.54272	7.74284	7.66504	7.55009	7.68952	7.60511	7.53931	7.69462	7.69509
JAG1	9.42241	9.42859	9.41094	9.58331	9.52237	9.53788	9.55574	9.58264	8.70803	9.11688	8.88181	8.59068	9.20171	8.84135	8.84844	8.74745
CDK5RAP1	4.07703	3.75692	4.13523	4.05993	4.14993	4.04177	4.15479	4.04701	4.55956	4.49817	4.58994	4.28629	4.31856	4.40309	4.44318	4.54813
SNTA1	2.38715	2.09054	2.27718	2.33075	2.42623	1.99616	2.18997	2.11324	2.85331	2.9263	2.71462	2.7529	3.03652	3.22777	3.24462	3.43676
TTI1	5.66071	5.55415	5.71205	5.90487	5.75731	5.94458	5.89351	5.8336	5.73893	6.28333	6.31911	5.89774	6.21851	5.94983	6.20969	6.1783
E2F1	4.80268	4.37534	4.5562	4.49302	4.7071	4.66074	4.71238	4.22418	3.46489	4.12046	4.05711	3.94137	4.16955	3.85738	4.23164	4.38277
RPRD1B	5.9501	6.01241	6.0191	5.92419	5.99644	6.01166	6.18025	5.90033	6.09103	6.10492	6.09906	6.05606	5.8937	5.64827	5.6314	5.93476
PXMP4	3.29845	3.09536	3.27681	3.34863	3.28978	3.0124	3.08147	3.34459	3.60127	3.60738	3.61206	3.58947	3.37715	3.4327	3.44179	3.55343
CHMP4B	6.74044	6.75321	6.55518	6.68343	6.69082	6.44147	6.61081	6.56762	6.98476	6.80104	6.85528	6.85397	7.09783	7.2278	7.34475	7.28214
CST3	6.99034	7.14699	6.93072	6.84378	6.9924	6.94103	7.00971	6.9379	7.37274	7.14902	7.16656	7.36991	7.61622	7.6163	7.68033	7.722
ACTR5	2.45607	2.26153	2.45664	2.4003	2.56682	2.27367	2.73005	2.49813	2.89251	3.05886	2.81372	2.37326	2.76261	2.8117	2.93633	2.83891
WFDC2	6.3089	6.39122	6.04101	5.91456	6.35689	5.78295	6.15716	5.81296	6.81153	6.23349	6.24055	6.49874	6.2645	6.72575	6.79584	6.83187
AHCY	8.14386	8.20737	8.10415	7.85912	8.065	7.77539	7.84771	7.88247	7.71394	7.45343	7.3987	7.91276	7.08425	7.07512	7.28407	7.34058
FAM83D	5.13137	4.71821	5.12068	5.10496	5.17535	5.37371	5.34878	5.08509	5.67666	5.77133	5.78903	5.44375	5.56404	4.95439	5.49961	5.52815
DHX35	3.81372	3.38574	3.68959	3.68809	3.84057	3.86456	3.93379	3.94196	3.98054	4.10403	4.09175	4.01412	4.15583	4.0077	3.89144	4.02913
DNTTIP1	4.12438	3.92471	3.92954	3.92779	4.00353	3.5553	3.98547	4.02325	4.51005	4.17316	4.43253	4.24658	4.1044	4.27426	4.51019	4.7077
MAP1LC3A	2.60917	2.91917	2.89057	2.75918	2.76163	2.45953	2.23006	2.64858	2.41565	2.13552	2.2972	2.01202	2.71976	2.9541	2.76784	2.97065
PIGU	5.31604	5.70588	5.44452	5.40167	5.34514	5.38209	5.55231	5.59336	5.90548	5.69345	5.86185	5.75646	6.01387	6.07863	6.2192	6.23618
ACOT8	4.1454	4.10776	4.08152	3.97129	3.94301	3.67959	4.01255	4.06806	4.58973	3.92854	4.22254	4.43501	3.58929	3.80265	3.87011	4.32009
APMAP	6.50786	6.35652	6.5498	6.35757	6.59331	6.196	6.42317	6.28101	6.59493	6.36045	6.51345	6.52203	6.41506	6.66338	6.7597	6.67366
CELF4	2.48933	2.21603	2.03156	2.41718	2.27437	2.41117	2.36828	1.96149	1.54295	1.65806	1.563	0.914765	1.27272	1.1846	0.975302	0.933821
ZNF516	5.29832	4.51715	5.25465	5.27778	5.32157	5.13156	4.95903	4.88739	4.73878	5.07643	4.87335	4.58935	4.90684	4.5746	4.33059	4.6766
ADNP2	5.10586	4.72147	5.21212	5.11145	5.19754	5.1696	5.17476	5.18269	5.28447	5.41673	5.31909	5.05036	5.45814	5.14795	5.176	5.06517
RBFA	3.03475	3.01665	3.12098	2.97511	2.94972	3.01549	2.9898	2.96788	3.51121	2.93989	3.08758	3.42239	2.84207	2.84225	3.22397	3.22121
USP14	6.05324	6.14275	6.11699	6.05464	5.99942	6.13341	6.18888	6.15221	6.25354	6.56637	6.41535	6.35211	6.75462	6.62367	6.73521	6.65565
VAPA	7.0456	7.29272	7.03136	6.99757	7.03466	7.22946	7.21723	7.0397	7.20574	7.41846	7.14449	7.02962	7.48636	7.44591	7.53057	7.39848
[truncated: 12,418 more rows]

## Sheet: Parameters
	Parameter	Value
1	Project	bitler_corr_ovarian-cancer_splicing_RNAseq_Mar2024
2	Normalization method	CPM using Limma
3	Date	2025-04-17 12:11:49
