# Supplementary material for: SM08502-Mediated β-Catenin Repression Synergizes with Olaparib to Inhibit Tumor Progression
Source: Cancer Res Commun. 2025 Dec 4;5(12):2112–26. doi: 10.1158/2767-9764.CRC-25-0267 (PMC12676110; doi:10.1158/2767-9764.CRC-25-0267)
Supplement: Table S2 — Raw TOP/FOP-FLASH data from Figure 1. [file crc-25-0267_table_s2_suppst2.xlsx]

## Sheet: Sheet1
TABLE S2. Raw TOP/FOP-FLASH data from Figure 1.
PEO1-OR													PEO1-WNT3A													UWB1.289-OR													UWB1.289-WNT3A
TOP	Control	5	10	20	40	80	160	320	640	1280	2560		TOP	Control	5	10	20	40	80	160	320	640	1280	2560		TOP	Control	5	10	20	40	80	160	320	640	1280	2560		TOP	Control	5	10	20	40	80	160	320	640	1280
Crystal Violet Absorbance	0.3965	0.437	0.3857	0.3678	0.3511	0.2117	0.1563	0.1411	0.1694	0.1822	0.1765		Crystal Violet Absorbance	0.5781	0.6292	0.5986	0.5282	0.4533	0.4853	0.3467	0.2666	0.1704	0.1457	0.1475		Crystal Violet Absorbance	0.1306	0.1392	0.1172	0.1112	0.1041	0.0985	0.0927	0.0699	0.0703	0.0673	0.0682		Crystal Violet Absorbance	0.1016	0.097	0.0957	0.092	0.0912	0.0907	0.0889	0.0815	0.0766	0.076
	0.4311	0.408	0.3611	0.4028	0.3035	0.2596	0.1982	0.1637	0.1853	0.2148	0.2021			0.5929	0.5882	0.5533	0.4576	0.474	0.4657	0.4385	0.2794	0.1723	0.1561	0.1507			0.0803	0.0931	0.1163	0.1277	0.1311	0.1173	0.102	0.0753	0.0702	0.0713	0.0722			0.0902	0.1001	0.0972	0.0919	0.0999	0.0921	0.0852	0.1141	0.0775	0.0778
	0.444	0.5246	0.4663	0.4659	0.3677	0.2327	0.1822	0.1633	0.1876	0.2247	0.2227			0.5649	0.6691	0.6026	0.4987	0.4895	0.4732	0.3983	0.2986	0.1805	0.1593	0.1586			0.1119	0.1421	0.1406	0.1456	0.1339	0.1264	0.1043	0.082	0.0714	0.0712	0.084			0.099	0.0973	0.0937	0.1005	0.093	0.0945	0.0866	0.0794	0.0796	0.0813
	0.4608	0.4588	0.3802	0.4115	0.3355	0.24	0.1889	0.1558	0.1851	0.2259	0.2189			0.4869	0.4858	0.4189	0.4078	0.4585	0.4545	0.3635	0.3107	0.1852	0.1751	0.1627			0.1521	0.1586	0.1552	0.1674	0.1479	0.1372	0.1175	0.0796	0.0757	0.0733	0.0742			0.0936	0.1006	0.1009	0.1002	0.1029	0.0908	0.0827	0.0797	0.0751	0.0761
	0.4277													0.5604													0.1582													0.0952
	0.4029													0.5807													0.0893													0.0971
	0.4054													0.5291													0.1249													0.0958
	0.3876													0.5161													0.1545													0.1031
TOP	Control	5	10	20	40	80	160	320	640	1280	2560		TOP	Control	5	10	20	40	80	160	320	640	1280	2560		TOP	Control	5	10	20	40	80	160	320	640	1280	2560		TOP	Control	5	10	20	40	80	160	320	640	1280
Luminescence	8507.33	3978.73	1204.07	586.016	474.01	516.012	806.03	1388.09	1422.09	1386.09	1654.13		Luminescence	446.009	1380.09	558.014	392.007	496.011	832.032	436.009	326.005	292.004	340.005	272.003		Luminescence	1550.11	1820.15	1706.13	1862.16	1912.17	1978.18	1868.16	1788.15	1644.12	1660.13	1492.1		Luminescence	2020.19	2026.19	2060.2	2376.26	3510.57	2254.23	2258.23	2146.21	1956.18	1908.17
	11285.9	11560.1	920.039	576.015	592.016	954.042	1040.05	1126.06	1530.11	1264.07	1762.14			434.009	834.032	566.015	528.013	566.015	574.015	822.15	340.005	348.006	428.009	342.005			1624.12	1744.14	2106.2	1960.18	1998.18	1914.17	1898.17	1834.15	1600.12	1396.26	1582.12			2002.18	2228.23	2270.24	2268.24	2464.28	2432.27	2168.22	2152.21	1902.17	1904.17
	21176.6	8185.08	700.023	538.013	596.016	582.016	1010.05	1506.1	1462.1	1422.09	1600.12			540.013	368.006	1320.25	580.015	866.035	592.016	674.62	564.015	362.006	496.011	408.008			1566.11	1788.15	1690.13	1952.18	1968.18	2164.22	2134.21	1876.16	1488.1	1538.11	1544.11			1990.18	2266.24	2312.25	2586.31	2858.38	2416.27	2430.27	2096.2	2054.19	2144.21
	12066.7	5891.6	1244.07	448.009	472.01	714.023	988.045	1086.05	1262.07	1396.09	1362.09			998.046	492.011	500.012	432.009	422.008	726.024	864.16	294.004	376.007	390.007	336.005			1648.13	1950.17	2076.2	2202.22	2182.22	2168.22	2090.2	1962.18	1844.16	1662.13	1552.11			1802.15	2176.22	2470.28	2592.31	2632.32	2672.33	2366.26	2356.26	2060.2	1942.17
	8789.55													430.009													1608.12													2080.2
	10374.9													876.035													1756.14													2528.29
	9338.01													1634.61													1608.12													2262.24
	9416.08													1752.14													1784.15													2060.2
TOP	Control	5	10	20	40	80	160	320	640	1280	2560		TOP	Control	5	10	20	40	80	160	320	640	1280	2560		TOP	Control	5	10	20	40	80	160	320	640	1280	2560		TOP	Control	5	10	20	40	80	160	320	640	1280
Luminescence normalized to CV	8507.33	3651.45	1268.08	596.684	585.792	917.233	1864	3733.32	3280.54	2744.05	3384.09		Luminescence normalized to CV	446.009	1282.5	566.012	456.692	583.097	976.343	621.334	622.085	908.72	1178.18	967.949		Luminescence normalized to CV	1550.11	1710.53	1614.59	1690.08	1852.62	2066.9	2246.73	2919.44	2863.49	2937.33	2502.99		Luminescence normalized to CV	2020.19	1989.26	2061.8	2396.03	3517.83	2374.87	2550.21	2346.49	2456.63	2377.86
	11285.9	10609.2	968.948	586.501	731.627	1695.85	2405.19	3028.58	3529.73	2502.49	3605.06			434.009	775.056	574.127	615.141	665.391	673.575	1171.6	648.799	1083	1483.13	1217.06			1624.12	1639.1	1993.19	1779.04	1935.95	2000.02	2282.82	2994.54	2786.86	2470.46	2654			2002.18	2187.61	2272	2287.11	2469.37	2562.44	2448.56	2353.05	2388.8	2372.87
	21176.6	7511.79	737.236	547.807	736.57	1034.56	2335.81	4050.71	3372.84	2815.32	3273.59			540.013	341.984	1339.17	675.724	1018.09	694.698	961.366	1076.26	1126.57	1718.77	1451.93			1566.11	1680.46	1599.44	1771.78	1906.89	2261.28	2566.69	3063.13	2591.76	2721.44	2590.24			1990.18	2224.93	2314.04	2607.83	2864.29	2545.58	2744.49	2291.81	2579.71	2671.99
	12066.7	5406.97	1310.2	456.164	583.321	1269.21	2284.92	2920.97	2911.4	2763.85	2786.62			998.046	457.22	507.178	503.295	496.101	851.949	1231.47	561.02	1170.14	1351.45	1195.71			1648.13	1832.72	1964.8	1998.72	2114.26	2265.46	2513.76	3203.57	3211.89	2940.87	2603.66			1802.15	2136.55	2472.19	2613.88	2637.76	2815.35	2672.21	2576.14	2587.26	2420.22
	8789.55													430.009													1608.12													2080.2
	10374.9													876.035													1756.14													2528.29
	9338.01													1634.61													1608.12													2262.24
	9416.08													1752.14													1784.15													2060.2
													FOP	Control	5	10	20	40	80	160	320	640	1280	2560		FOP	Control	5	10	20	40	80	160	320	640	1280	2560		FOP	Control	5	10	20	40	80	160	320	640	1280
FOP	Control	5	10	20	40	80	160	320	640	1280	2560		Crystal Violet Absorbance	1.0438	1.06	0.8835	0.9541	0.7734	0.7562	0.5701	0.4097	0.2542	0.2405	0.2298		Crystal Violet Absorbance	0.1083	0.1253	0.1144	0.1158	0.1153	0.102	0.0957	0.0837	0.0714	0.0712	0.0737		Crystal Violet Absorbance	0.1004	0.0949	0.1015	0.0946	0.0861	0.0889	0.0827	0.0777	0.0728	0.0737
Crystal Violet Absorbance	0.4277	0.4704	0.4834	0.3607	0.3344	0.2278	0.1748	0.1583	0.1723	0.1958	0.193			0.9707	0.8462	0.8417	0.8639	0.7034	0.6122	0.4912	0.4086	0.256	0.229	0.2057			0.1403	0.1386	0.1438	0.1412	0.1386	0.1196	0.1003	0.0864	0.0704	0.0717	0.0732			0.0967	0.098	0.0932	0.0943	0.0925	0.1164	0.0848	0.0952	0.0775	0.0737
	0.477	0.4732	0.4953	0.3862	0.3592	0.2628	0.1882	0.1651	0.1879	0.2162	0.2106			1.0237	0.9053	0.926	0.8318	0.7234	0.6021	0.5356	0.3761	0.2413	0.2119	0.2178			0.1664	0.1663	0.1658	0.163	0.1604	0.1398	0.1031	0.0812	0.074	0.0771	0.075			0.1056	0.0988	0.0942	0.089	0.0914	0.0869	0.0814	0.0768	0.076	0.0763
	0.4783	0.4171	0.3501	0.4824	0.3604	0.25	0.1946	0.1715	0.1897	0.2279	0.2094			1.0686	1.0326	0.9808	0.9302	0.7549	0.6781	0.5549	0.4154	0.2486	0.2305	0.2199			0.185	0.1855	0.1838	0.1733	0.1588	0.1406	0.113	0.0888	0.0741	0.0745	0.0771			0.1054	0.1019	0.1037	0.0967	0.1033	0.088	0.1146	0.0784	0.0726	0.0728
	0.5188	0.5369	0.4957	0.4467	0.322	0.2831	0.2009	0.1753	0.1832	0.2273	0.2353			1.0157													0.1186													0.0985
	0.3776													0.9989													0.1406													0.0931
	0.4466													1.0951													0.1697													0.1021
	0.5027													1.017													0.1901													0.1118
	0.4518
													FOP	Control	5	10	20	40	80	160	320	640	1280	2560		FOP	Control	5	10	20	40	80	160	320	640	1280	2560		FOP	Control	5	10	20	40	80	160	320	640	1280
FOP	Control	5	10	20	40	80	160	320	640	1280	2560		Luminescence	212.002	248.003	286.004	248.003	238.003	344.005	286.004	282.004	308.004	336.005	312.004		Luminescence	1050.05	1632.12	1910.17	1962.18	2046.19	2106.2	2148.21	2004.18	1758.14	1634.12	1456.1		Luminescence	1996.18	1986.18	2470.28	2516.29	2770.35	2424.27	2422.27	2188.22	2078.2	1930.17
Luminescence	1388.09	622.018	376.007	280.004	194.002	304.004	208.002	372.006	334.005	240.003	336.005			256.003	232.002	378.007	260.003	256.003	280.004	302.004	254.003	244.003	346.005	330.005			952.042	1688.13	1838.16	1982.18	2224.23	2114.21	1928.17	1982.18	1736.14	1580.11	1506.1			1998.18	2202.22	2616.31	2842.37	2942.4	2788.36	2790.36	2542.3	2132.21	2108.2
	1260.07	566.015	326.005	182.002	276.004	254.003	218.002	258.003	274.003	288.004	250.003			290.004	280.004	284.004	182.002	268.003	266.003	246.003	238.003	296.004	324.005	360.006			994.046	1496.1	1834.15	1810.15	1850.16	1836.16	1882.16	1860.16	1644.12	1892.16	1428.09			1828.15	2138.21	2290.24	2840.37	2596.31	2764.35	2852.37	2444.28	2078.2	1934.17
	1540.11	818.031	306.004	248.003	206.002	202.002	234.003	288.004	236.003	214.002	272.003			198.002	216.002	222.002	214.002	230.002	230.002	228.002	312.004	438.009	346.005	396.007			1326.08													1498.1	1842.16	2168.22	2364.26	2584.31	2506.29	2370.26	2318.25	1908.17	1844.16
	1228.07	896.037	294.004	284.004	164.001	172.001	176.001	218.002	198.002	214.002	180.001			298.004													1400.09													2028.19
	1450.1													306.004													1468.1													2312.25
	1422.09													208.002																										2076.2
	1264.07													216.002												FOP	Control	5	10	20	40	80	160	320	640	1280	2560			1662.13
	898.037																									Luminescence normalized to CV	1050.05	1615.68	1915.51	2015.76	2176.15	2557.23	3177.22	3591.73	3696.4	3381.99	2968.2
													FOP	Control	5	10	20	40	80	160	320	640	1280	2560			952.042	1671.13	1843.3	2036.3	2365.5	2566.95	2851.78	3552.3	3650.15	3270.21	3070.13		FOP	Control	5	10	20	40	80	160	320	640	1280
FOP	Control	5	10	20	40	80	160	320	640	1280	2560		Luminescence normalized to CV	212.002	265.593	324.176	285.186	331.562	534.691	547.173	721.17	1267.85	1516.89	1470.96			994.046	1481.04	1839.28	1859.58	1967.67	2229.36	2783.73	3333.63	3456.68	3916.03	2911.11		Luminescence normalized to CV	1996.18	2052.79	2559.63	2732.59	3018.96	2593.88	2710.81	2713.1	2828.41	2648.21
Luminescence normalized to CV	1388.09	603.219	379.253	307.445	259.457	546.491	504.648	1021.46	838.429	509.301	728.909			256.003	248.457	428.458	298.985	356.638	435.214	577.784	649.563	1004.4	1562.03	1555.83			1326.08													1998.18	2276.07	2710.94	3086.7	3206.45	2983.44	3122.75	3152.11	2901.92	2892.47
	1260.07	548.909	335.507	199.838	369.125	456.607	528.91	708.43	687.811	611.162	542.341			290.004	299.864	321.909	209.29	373.355	413.452	470.644	608.646	1218.45	1462.71	1697.27			1400.09													1828.15	2209.92	2373.08	3084.52	2829.3	2957.75	3192.14	3030.58	2828.41	2653.69
	1540.11	793.308	332.894	272.308	275.505	363.128	567.731	790.808	592.422	454.125	590.067			198.002	231.322	251.632	246.087	320.416	357.495	436.206	797.889	1802.99	1562.03	1867			1468.1													1498.1	1903.94	2246.64	2567.49	2816.23	2681.64	2652.61	2874.32	2597	2530.2
	1228.07	868.957	272.867	311.837	219.333	309.197	427.008	598.595	497.031	454.125	390.483			298.004																										2028.19
	1450.1													306.004																										2312.25
	1422.09													208.002																										2076.2
	1264.07													216.002																										1662.13
	898.037
[truncated: 1 more columns]
