# Supplementary material for: SM08502-Mediated β-Catenin Repression Synergizes with Olaparib to Inhibit Tumor Progression
Source: Cancer Res Commun. 2025 Dec 4;5(12):2112–26. doi: 10.1158/2767-9764.CRC-25-0267 (PMC12676110; doi:10.1158/2767-9764.CRC-25-0267)
Supplement: Table S3 — Heatmap data [file crc-25-0267_table_s3_suppst3.xlsx]

## Sheet: Expression
TABLE S3. RNA expression of WNT-responsive genes. Data used to generate heatmap shown in Figure 3G.
	SAMPLES
Gene	SM08502_895	SM08502_877	SM08502_863	SM08502_940	OlaparibSM08502_879	OlaparibSM08502_897	OlaparibSM08502_891	OlaparibSM08502_880	Control_894	Olaparib_890	Olaparib_797	Control_860	Control_896	Olaparib_899	Olaparib_875	Control_881
SOX13	-1.28392	0.796072	-0.9504	-2.06403	1.16984	1.38598	0.799431	0.320718	-0.825305	-0.200739	0.865137	0.294674	1.04025	-0.247526	-0.220243	-0.87995
MYC	-0.30344	-0.825752	0.972427	-0.371067	1.03775	0.986765	0.888146	1.36515	-1.0363	-0.379579	0.507159	-1.4375	0.0276832	1.04797	-1.84192	-0.63749
PPP2R5D	0.859962	1.03401	0.0804072	-0.323067	1.53164	1.18605	1.33178	0.41384	-0.013004	-0.794564	-0.0925785	-0.252845	-1.12572	-0.94981	-1.8582	-1.02791
H2BC12	1.11191	1.10754	-1.33521	-0.76881	1.59598	1.05653	0.821467	1.00771	0.337371	-0.412001	-0.471061	-0.851043	-0.784853	-1.08873	-1.33355	0.00673941
SOX9	0.32338	0.263766	0.175782	-0.422326	1.65574	1.37366	1.23351	1.77142	-1.05892	-0.567419	-0.741677	-0.885454	-0.619311	-0.602432	-0.935343	-0.964368
ADRM1	0.351929	0.501552	0.241563	0.0970612	1.2494	1.65228	1.4165	1.2525	-1.09378	-0.718914	-0.570618	-0.261257	-0.719019	-0.987626	-1.50853	-0.903036
CTNNB1	0.270899	0.901974	0.541631	0.677226	1.37286	1.10628	1.30313	1.12203	-0.552044	-0.792948	-0.540139	-0.998281	-1.04413	-0.942781	-0.936752	-1.48895
SFRP2	0.522328	0.623354	0.771046	0.0608942	1.50332	1.05529	0.925772	1.61935	-0.820358	-0.452613	-0.675808	-0.885856	-1.26636	-1.0494	-0.650136	-1.28083
PSMD12	0.43675	0.946268	0.131839	0.0609105	1.81179	0.842623	1.38382	1.28212	-0.702308	-0.689632	-1.02609	-1.19085	-1.19833	-0.769926	-0.621251	-0.697725
PSMD7	0.218824	0.954703	0.390583	0.530614	1.38641	1.15816	1.49551	1.03052	-0.656583	-0.701857	-1.28423	-0.860465	-1.39701	-0.832087	-0.542887	-0.890218
UBC	0.199773	1.31643	0.18145	0.0274663	1.653	0.480911	0.900269	1.60888	-0.634323	-0.672185	-0.84012	-0.52328	-1.16422	-1.81899	-0.161104	-0.553951
YWHAZ	0.50218	1.14181	0.311209	-0.224169	1.53407	0.957039	1.2207	0.969822	-0.816107	-0.456463	-1.25311	-1.17344	-1.52832	-1.11861	-0.338353	0.271741
H3C10	1.09709	1.22951	0.195708	-0.0179624	1.57342	0.836454	1.55544	0.20425	-0.789944	-0.897904	-0.919569	-1.05132	-1.25145	-1.23122	-0.314867	-0.217638
RBBP5	0.267502	1.26062	-0.981805	-1.16287	1.85948	0.577841	1.7169	0.953642	-0.383442	-0.638473	-0.0753312	-1.10892	-0.978677	-0.63049	-0.322455	-0.353519
PPP2CB	0.690114	1.58111	-0.813267	-1.66628	1.74763	0.600225	0.810916	1.01553	-0.712068	-0.111349	-0.509385	-0.530926	-0.818761	-1.24747	0.293917	-0.32994
TLE3	-0.362912	0.285526	-0.418171	-1.77702	1.82153	0.986628	1.07224	1.80011	-0.990371	0.131955	-0.432623	-0.135716	0.0655909	-0.778442	-0.356494	-0.911826
LGR6	-0.347975	0.213419	-0.304834	-0.971433	1.78137	0.720124	1.3573	2.14153	-0.808793	-0.448109	-0.392055	-0.958824	0.219878	-0.824549	-0.878462	-0.498582
CTNNBIP1	-1.11914	0.606664	-0.661937	-0.642331	1.79656	1.49739	1.61864	1.11577	-0.753622	-0.400877	-0.659344	-0.201163	-1.18787	-0.62033	-0.43801	0.0496061
PPP2R5E	-0.254438	0.700773	-0.652814	-0.590745	1.90319	1.09274	1.65223	1.35917	-0.679366	-0.346197	-1.13082	-1.0243	-1.00145	-0.332193	-0.42193	-0.273856
CSNK1A1	-0.520089	0.513418	-0.628896	-1.06359	1.71721	1.04293	1.53012	1.56989	-0.79859	-0.24097	-0.802274	-1.0931	-0.780962	-0.916502	0.208409	0.262994
CUL3	0.700527	0.93173	0.363076	0.403922	1.07511	0.213107	1.40218	-0.673784	-1.10137	1.1112	-1.3276	-0.671065	-0.908367	0.345257	0.159526	-2.02345
MEN1	2.26156	0.794177	0.729484	-0.0157576	0.718475	0.963667	0.580835	0.294397	-0.764044	-0.755495	-0.207348	-0.626931	-0.322017	-0.620181	-1.21415	-1.81667
LEO1	1.68619	0.862782	0.84224	0.108939	1.14425	0.418802	1.20946	0.408237	-0.841937	0.132176	-0.288885	-0.796372	-1.22821	-0.891282	-1.34058	-1.42582
RSPO4	1.78775	0.891543	1.79957	-0.103821	1.15061	0.501045	0.594555	-0.0862821	-0.524093	-0.688407	-0.941116	-0.580244	-0.600045	-1.12724	-0.847272	-1.22655
H4C14	1.43282	1.4988	0.0254568	-0.227926	1.59586	1.04079	0.970273	0.230843	-1.2311	-0.200345	-0.707417	-0.9834	-1.01238	-0.788881	-0.856588	-0.786798
H3C13	1.79536	1.37357	-0.130194	-0.0684884	1.41355	0.805361	0.966955	0.345994	-1.20233	-0.408413	-0.946679	-0.407919	-0.945497	-1.35178	-0.654912	-0.584584
PSMD2	1.18594	1.52186	0.296168	0.160504	1.25046	0.91222	0.718681	0.773413	-1.402	-0.509998	-0.236769	-0.74453	-1.00594	-0.989394	-0.271409	-1.65921
H2BC14	1.58444	0.848359	0.426375	-0.755558	1.69061	1.15996	0.302961	0.546934	-0.819665	0.121069	-1.06773	-1.49643	-1.05546	-0.802729	0.0856382	-0.768774
H2BC17	1.81492	0.821698	-0.415745	-0.440025	1.93734	0.676217	0.838361	0.306493	-0.17457	0.154607	-0.930304	-1.07194	-0.882247	-1.44731	-0.522847	-0.664654
H3C1	2.17477	1.63357	0.31823	-0.251374	1.09384	0.511576	0.442284	-0.531338	-0.352935	-0.0995407	-0.819588	-0.843825	-0.7572	-1.76477	-0.301961	-0.451728
ZNRF3	-0.271012	0.571268	0.803395	0.210296	2.05696	0.948966	0.145131	1.42254	-1.29266	-0.481615	-0.313833	0.0384469	-0.468307	-1.55201	-0.433637	-1.38393
KREMEN1	0.439992	0.996989	1.02567	0.295842	1.06607	1.15339	0.808362	1.04168	-0.124153	-0.259856	-0.737763	-0.596196	-0.913199	-1.59728	-0.699429	-1.90011
PPP2R5B	1.58411	0.758444	0.098784	-1.1786	1.01913	1.30484	0.0432956	1.01373	-0.778732	-1.04073	-0.450986	-1.05081	0.464382	0.262719	-0.199069	-1.85049
H2AC4	2.41676	0.89915	0.228562	-0.758267	0.417241	0.357355	0.287445	-0.465418	1.05791	-0.371472	0.0598582	0.110612	-1.44916	-1.77338	-0.717529	-0.299672
H2AC7	2.62954	0.0782862	-0.183365	-1.43726	0.452154	0.497431	0.478192	-0.837601	1.28772	0.404539	-0.609566	-0.579238	-0.459273	-0.991165	-0.916957	0.18656
H2BC10	2.26504	0.835517	-0.56786	-0.448834	0.463903	0.597745	0.792089	-0.387286	1.23501	0.270569	-0.435285	-0.322988	-0.905946	-1.35004	-1.60303	-0.438597
H2AC20	2.44991	0.955939	-0.407961	-0.331399	0.838994	0.585218	1.07977	-0.936764	0.377391	-0.300946	-0.778515	-0.8665	-0.939557	-0.876748	-1.17155	0.32272
KLHL12	1.54341	0.903686	-0.439011	0.521126	-0.963725	1.70319	-0.0760503	-1.71422	1.43656	-0.0211752	-0.0825508	0.084744	-0.963409	-0.746526	-0.977735	-0.208324
H2AC14	1.57814	0.51642	0.74156	-0.625595	-1.58189	0.691249	0.450672	-1.69752	1.24138	0.441202	-0.241456	0.261279	-0.0567115	0.157123	-1.82873	-0.0471311
H4C13	1.97015	0.304786	-0.973388	-1.07462	-1.03847	0.922994	0.28446	-0.93944	0.923499	0.80631	-0.495858	1.45476	-0.0221341	-0.837672	-1.20663	-0.0787416
H4C12	1.9584	0.240491	-1.54496	-1.23493	-0.523547	1.17132	0.91322	-0.525898	0.790774	0.0659748	0.648364	0.0134783	0.667277	-0.792111	-1.4753	-0.372543
H4C9	2.52875	1.10724	-1.28192	-0.687829	-0.0324074	1.09681	0.937758	-0.290977	0.0729942	0.0410045	-0.212293	-0.267291	-0.254931	-0.645075	-1.41674	-0.69509
DVL3	0.884331	-0.412292	-0.851481	-0.697114	-0.586481	2.72829	0.342864	-0.233193	-0.222626	0.133616	0.143421	0.538744	0.474604	-0.86079	-1.82635	0.444451
ASH2L	0.00845751	-0.523663	0.867765	0.490778	1.01029	1.89746	1.48666	0.493191	-1.15544	0.382182	-0.897011	-0.43488	-0.640353	-0.851944	-1.68753	-0.445972
PSMB5	-0.547118	0.271757	0.306655	0.0549545	1.16402	1.80855	1.40856	1.38129	-1.19874	-1.01843	-0.535113	-0.33937	-1.12697	-1.00128	-0.891433	0.262674
PSMD6	0.613633	0.985756	1.11476	1.16018	0.652663	1.08501	0.907203	0.026795	-1.64979	-0.172711	-1.6426	-0.633438	-1.41932	-0.277961	-0.828935	0.078743
PPP2CA	0.477349	0.555364	0.873857	0.581281	0.715143	1.27518	1.5752	0.816093	-1.18218	-0.0426417	-1.61336	-1.20441	-1.32002	-0.554902	-0.721995	-0.229942
TCF7	0.575177	0.252382	1.32317	1.18539	0.421367	1.22986	0.944897	0.767743	-1.84273	0.170496	-1.00086	-1.1719	-0.782132	-0.6133	-1.19041	-0.269147
PSMA5	0.948965	0.244249	1.0401	0.443118	0.0372257	1.8112	1.15466	1.1523	-1.05482	-0.914424	-0.81131	-0.501989	-1.26251	-0.538818	-1.39733	-0.35062
PSMB3	0.563768	0.445049	1.10593	1.10785	-0.0117698	1.80762	1.22322	0.46388	-0.916226	-0.555586	-0.682164	-0.378613	-1.13553	-0.870695	-1.75525	-0.411479
SEM1	0.954146	0.326256	0.995228	1.03105	0.040477	1.36238	1.37404	0.979705	-0.930322	-1.00403	-0.446662	-0.435502	-1.09656	-1.00007	-1.54794	-0.602203
PSMA3	1.01752	0.850013	1.25568	0.768636	0.151033	1.43905	1.27181	0.283557	-1.23208	-0.717344	-0.65556	-0.562831	-1.14374	-1.44539	-1.01895	-0.261412
PSMC3	1.26739	0.446449	0.843463	1.07835	0.507286	1.22578	1.02425	0.895007	-1.01384	-0.386905	-0.757894	-0.897468	-1.32823	-1.34775	-1.20321	-0.352689
PSMB4	0.485833	0.645629	0.654167	0.184612	0.649107	1.61769	1.41003	0.764126	-0.611692	-1.06589	-0.585485	-0.457181	-1.14573	-1.06625	-1.89478	0.415824
PSMC1	0.929632	0.573279	0.209551	0.824782	-0.171044	1.81358	1.32569	0.499883	-0.740269	-0.410293	-0.620063	-0.340735	-1.10237	-0.44099	-2.26342	-0.0872087
PSMD14	0.736077	0.766059	0.550834	0.22435	0.795113	1.55947	1.70036	0.824167	-1.18223	-0.657325	-1.04564	-1.04564	-0.816901	-0.798047	-1.16946	-0.441186
PSMC2	0.605088	0.820977	0.582734	0.170313	1.19743	1.53629	1.44636	0.94645	-0.945946	-0.622971	-0.929058	-0.947761	-1.09456	-0.829442	-0.916219	-1.01968
PSMB2	0.871001	0.61013	0.718972	0.492822	0.852783	1.47541	1.29956	0.976382	-1.06595	-0.508398	-1.2969	-0.888874	-1.11459	-0.932443	-1.2321	-0.257786
PSMC4	0.451627	0.395487	0.8866	0.546686	0.932507	1.59875	1.20586	1.05	-1.13614	-0.558818	-1.16633	-0.732633	-1.09343	-0.780248	-1.50286	-0.097057
PSMD13	0.771546	0.675599	0.624226	0.565006	0.466243	1.76151	1.26188	0.900576	-0.866798	-0.736347	-1.07144	-0.579762	-1.26851	-0.754201	-1.59229	-0.157253
PSMA6	0.147596	0.784942	0.860863	0.276391	0.812338	1.64928	1.46809	1.05316	-0.986848	-0.799408	-0.966656	-0.688856	-1.21465	-0.942964	-1.20501	-0.248279
PSMB1	0.64332	0.691948	0.786214	0.761978	0.928639	1.53535	1.29099	0.636421	-1.26899	-0.799643	-0.627016	-0.690765	-1.42149	-1.08366	-1.10724	-0.276054
H2AJ	0.671559	0.977183	0.731397	0.442572	1.07803	1.15527	1.06036	1.21744	-1.08136	-0.812262	-0.239898	-1.01062	-1.19123	-1.48975	-0.948662	-0.560038
PIP5K1B	1.02249	0.742099	1.0558	0.201079	1.22993	1.1866	0.88955	1.03119	-1.29663	-0.587185	-1.10855	-1.22452	-1.05602	-0.992537	-0.648995	-0.444307
PSMD11	0.887959	1.04077	0.569429	0.651685	0.651678	1.18622	1.53727	0.900408	-1.03234	-0.401469	-1.17311	-0.903916	-0.932983	-1.1975	-1.06166	-0.722435
PSMA4	0.898318	1.08015	0.923311	0.651276	0.598178	1.31443	1.30621	0.592104	-1.02492	-0.386663	-1.40017	-1.01788	-1.32836	-0.660442	-0.861402	-0.684136
PPP2R1B	0.843992	1.23516	1.00804	0.776011	0.856962	1.02124	1.06816	0.843819	-0.775419	-0.825359	-1.06068	-1.07399	-1.12027	-1.10718	-0.699107	-0.991375
PSMD1	1.20855	0.608883	0.524507	0.934609	0.933224	0.919129	1.31326	1.0713	-0.898185	-0.486147	-1.02985	-1.21826	-1.01375	-0.766007	-0.945539	-1.15572
PSMA7	0.661808	1.1709	1.07569	-0.0436625	0.406869	1.48972	1.54354	0.17844	-1.00273	-0.192511	-0.847861	-0.637335	-1.45393	-1.53902	-0.761845	-0.0480781
PSMA2	0.297	1.79352	1.10705	0.294427	0.902404	1.13873	1.23769	0.241273	-0.835888	-0.80639	-0.62544	-0.598161	-1.22337	-1.37062	-0.732466	-0.819768
PSMC6	0.846446	1.01555	1.2274	-0.18787	0.399102	1.6994	1.53234	-0.044835	-1.65818	-0.870962	-0.830953	-0.603191	-0.97421	-0.524791	-0.496002	-0.529245
H2AC19	1.18235	0.344365	-0.832773	0.161523	0.533593	1.07047	0.851084	-0.550878	-0.00749258	0.685285	-1.17481	0.136158	0.461633	-0.120964	-2.86255	0.123004
KAT5	-0.0442266	-0.77413	0.346432	1.03868	0.203807	1.21484	1.12694	-0.139058	-1.19686	0.585501	-0.762366	0.0298124	-0.300654	0.865772	-2.6445	0.45
PSMB7	0.522563	-0.206797	1.09365	1.63773	-0.309814	1.63876	1.00507	0.188314	-0.889357	-1.0274	-0.469686	-0.408489	-0.975077	-0.708486	-1.70674	0.61575
PSMB6	0.632396	0.0937562	1.4585	1.53775	-1.174	1.51744	0.73688	0.179204	-1.08378	-0.343846	-0.591855	-0.00085931	-1.01874	-0.450073	-1.70704	0.214258
PSMD8	-0.0374855	-0.703083	1.15263	1.01705	-1.38979	1.60994	1.10607	-0.0543614	0.293435	-0.26364	-0.180129	0.319218	-0.781865	-0.794086	-2.06516	0.771249
CSNK2B	0.289442	-0.586413	0.165464	0.790935	-0.270579	1.88031	1.79626	0.401683	-0.845	-0.423625	-1.09632	-0.0868406	-0.975895	-0.798647	-1.38542	1.14464
CBY1	1.56708	0.705468	0.95486	1.638	-0.439351	0.704807	0.118277	-0.540007	-0.344017	-0.976593	-0.0537191	-0.245277	-1.18008	-1.06105	-1.73625	0.887848
PSMD3	1.08533	0.825204	1.51556	1.13446	0.267978	1.49365	0.119711	-0.123331	-0.850021	-0.704031	-0.486653	-0.0215938	-1.09425	-0.923174	-1.89836	-0.340481
TCF7L1	2.1157	0.895169	1.07972	1.10217	0.495219	0.729924	0.176625	-0.139704	-0.324651	-0.697969	-0.808639	-0.82179	-0.245263	-0.988136	-1.64235	-0.926013
AKT2	1.02257	-0.330821	1.45128	1.94356	-0.775905	1.24785	-0.0223973	0.470164	-1.11584	-0.254905	-0.618499	0.0343172	-0.224092	-0.267968	-1.77447	-0.784848
RUNX3	0.14966	0.620105	0.832235	0.457711	0.790336	0.830118	0.0937795	0.453852	0.665462	-2.34514	0.287936	0.438598	0.469667	-0.762985	-2.08132	-0.900012
H2AX	2.01395	0.0173728	0.256704	0.0674044	0.17585	1.33707	1.15716	-1.38224	0.347112	0.311632	-0.349282	0.0794809	-0.328141	-0.524212	-1.48796	-1.69191
PYGO2	1.47076	0.300451	1.269	0.407459	0.0110342	0.890458	0.527953	0.426428	-0.0933855	0.407867	-0.555721	0.203682	-0.0978689	-2.04342	-1.81157	-1.31313
BCL9	0.444395	-0.291019	1.01421	1.55074	0.336307	0.892936	0.287908	-0.487238	0.56206	0.73669	-1.57655	-0.581857	0.548895	-0.537547	-0.562291	-2.33764
PSMA1	1.35624	1.39201	0.843335	0.910174	-0.720629	1.49882	-0.374939	-1.42187	-1.12764	0.446505	-0.955785	-0.333746	-1.17466	-0.532161	-0.44018	0.634533
USP8	1.14742	1.68899	0.37118	1.29677	0.504826	1.07634	-0.410727	-1.05176	0.223656	0.32054	-0.961951	-1.53765	-1.0472	-1.21608	-0.536391	0.132051
RBX1	0.822572	1.34475	1.92583	0.895462	-0.0157101	0.702136	0.750542	0.124779	-0.202937	-0.924054	-0.870906	-0.895212	-1.25025	-1.5957	-0.544913	-0.266389
H3-3A	0.456001	1.31927	1.00033	0.660957	0.411534	0.40045	1.57471	-0.128054	-0.252884	-0.243724	-1.2533	-1.43411	-1.64166	-1.4626	0.179614	0.413464
RNF43	-0.348072	1.6014	0.683636	1.47328	-0.768594	-0.328665	-1.56145	-1.12273	0.412855	0.878563	-0.171613	0.125782	0.566335	-0.454044	0.786853	-1.77354
CREBBP	1.40232	1.05147	0.334588	0.396739	0.545433	-1.05919	-1.23652	-1.65412	-0.0552611	0.663113	0.29432	-0.355632	0.891992	-0.0599638	0.80725	-1.96655
EP300	1.11063	1.60927	0.528316	0.607361	0.353943	-0.858793	-1.4306	-1.44965	0.917425	0.875874	-0.493511	-0.308113	0.535719	-0.360904	0.13374	-1.77071
PPP2R5A	0.937287	1.09672	1.38234	0.0754655	-0.863294	-0.808281	-0.815504	-2.32707	0.0974848	1.11162	-0.408212	-0.313091	-0.45232	0.205395	1.30943	-0.227969
FRAT1	-0.014152	1.65465	0.980776	0.12816	-1.23472	-0.520222	0.0161783	-0.930216	-1.98407	0.13937	0.855765	-0.767539	1.65325	0.612095	-0.115929	-0.473398
CSNK2A1	-1.50603	-1.59128	0.987072	0.620296	-1.31041	-0.519296	-0.324738	-1.37969	0.851013	0.599208	0.0520041	0.801481	0.518993	0.470358	0.114662	1.61637
RNF146	-0.103979	-1.12409	0.742257	0.567629	-1.42687	-0.795917	-1.62219	-1.36274	1.0477	1.48717	-0.00923369	0.564902	-0.105071	0.190914	1.21773	0.73179
H3-3B	0.592069	-1.19238	0.531996	0.274724	-2.17685	0.240032	-0.117567	-1.8065	-0.235018	0.921944	-0.180019	0.571205	0.799067	0.945211	-0.493242	1.32533
LRP5	0.159855	-0.317749	0.403855	0.711664	-1.46067	-1.10422	-2.01167	-1.68193	0.987709	0.617599	0.799096	0.88694	0.770316	0.506845	0.559453	0.172901
SOX17	-0.155186	-0.461086	0.825687	0.532842	-1.68217	-1.15877	-1.31721	-1.80297	0.999761	0.227937	1.23295	0.594648	1.06334	0.702387	0.124584	0.273257
WNT5A	0.310107	0.984051	0.824651	1.22872	-1.2358	-1.30437	-1.00965	-2.28894	1.09115	0.324499	0.241369	0.111513	0.262697	-0.0609954	0.845047	-0.324043
TCF4	-0.0121594	0.737164	0.330909	0.999844	-1.20331	-1.42012	-1.38214	-2.30513	0.917116	0.314728	0.594459	0.403005	0.55891	0.57636	0.729529	0.160839
LGR4	-0.021558	0.241046	0.300338	1.19332	-1.78375	-1.21929	-1.03216	-2.10906	1.25614	0.433421	0.585052	0.396203	0.309015	0.521426	0.765421	0.164436
HDAC1	1.21863	0.181938	1.4422	0.802961	-0.823849	-1.36819	-1.70733	-1.99115	0.818474	0.139417	0.491414	0.211219	-0.075461	0.0129406	0.584497	0.0622942
SOST	-0.0632519	-0.538224	1.94939	2.57317	-0.698251	-0.43482	0.463187	-0.819318	0.80634	-0.50031	-0.660584	-0.565272	0.0563454	-0.893372	-0.473497	-0.201543
PSMC5	1.18852	0.0316279	1.76003	1.72076	-1.94696	0.35969	-0.466807	-1.02274	-0.541675	0.186708	-0.031356	0.0211882	0.0582662	0.0511967	-1.41625	0.0477902
RUVBL1	0.568713	-0.833403	1.78777	1.4941	-2.06908	-0.119519	-0.133876	-1.7276	0.739323	0.454556	-0.128577	0.194526	0.219258	0.13161	-0.617342	0.0395408
CSNK1G2	1.11099	1.00087	0.0190002	1.14526	-0.665803	0.696355	-0.748894	-1.5343	0.186096	0.183024	0.587474	1.07095	0.770213	-0.648867	-1.5516	-1.62078
SMARCA4	0.587542	0.257307	1.21502	1.33733	-0.200962	-1.03087	-1.51898	-1.5354	0.736118	-0.106262	1.06599	0.399774	1.03307	-0.0975413	-0.661445	-1.48069
DVL1	0.265973	0.277175	-0.202567	-1.31768	-0.603763	0.262876	-1.65927	-0.933421	0.232744	0.330782	1.92488	1.52887	1.19891	0.214957	-0.467571	-1.0529
AXIN1	0.121761	0.372075	0.359269	-0.459027	0.622954	1.37974	0.0701875	-0.672677	-0.27469	-0.472797	1.11736	1.47634	0.511088	-0.476182	-1.20982	-2.46559
CCDC88C	1.41612	1.84599	-0.244183	-0.21744	1.27226	0.146832	-0.64447	-0.44921	-0.529205	0.159994	0.167508	0.355181	0.174226	-0.673709	-0.291154	-2.48874
AMER1	0.40878	1.23475	0.145912	0.441154	0.527086	-0.117597	-0.0967307	-0.316364	-0.0975693	0.0969507	0.824065	-0.580914	-0.255766	0.373863	0.718989	-3.30661
KMT2D	0.869753	1.21614	0.29229	0.0472778	0.208905	-0.582268	-1.59843	-0.833949	1.09338	0.395594	0.409175	0.491632	0.807172	-0.79598	0.396054	-2.41675
BCL9L	0.690426	0.70281	0.127964	-0.445231	0.511123	0.198198	-1.36224	-0.49773	-0.180904	0.444099	0.816281	1.04243	1.38675	-0.910719	0.0597348	-2.58299
FZD4	1.01299	1.7098	1.28122	0.777699	0.296888	0.27734	0.364299	-0.978027	-0.252837	-1.36011	0.259034	0.233772	-0.64499	-1.51045	0.19976	-1.66639
TLE1	1.37762	1.45377	1.33955	0.591257	0.412066	0.235493	-0.0406899	-0.550436	-0.914781	-0.61419	0.451088	-0.250481	-0.119763	-0.624146	-0.220052	-2.52631
FZD1	1.80867	2.00131	-0.280848	0.462491	-0.388469	-0.253592	-0.618452	-0.586592	0.805853	1.05628	-1.25574	-0.563707	-0.376832	-0.0469458	-0.129997	-1.63342
APC	0.678459	1.07888	-0.358317	-0.361504	1.57988	-0.581597	-0.468705	0.0258985	1.78694	0.637608	-0.949857	-0.775883	-0.44026	-0.670225	0.754203	-1.93552
H3C14	0.450693	0.485216	-2.53187	0.125512	0.444907	0.450034	0.638471	0.393104	0.31843	-2.53187	0.306261	0.34217	0.549279	0.181504	0.040899	0.337254
CXXC4	-0.552423	1.23754	0.454828	1.85751	0.749181	-0.87573	-0.526773	-1.39317	1.24732	-1.37014	0.249636	-1.35122	0.553232	0.280529	-0.0604003	-0.499912
TCF7L2	0.0822958	-0.0932281	-0.491874	1.20498	-0.277213	-0.631493	-0.706358	-1.59742	2.364	-0.326714	-0.203414	-1.06024	1.34474	0.621629	0.469291	-0.69898
TNKS2	0.145739	1.8837	-2.07872	-1.26751	0.84839	-0.0144001	-0.62622	-0.0823976	-0.525402	0.377243	0.410315	0.322087	0.107855	-0.115608	1.62643	-1.0115
CDC73	-0.394589	1.54783	-0.676429	-1.1501	1.79957	-0.752566	0.126782	-1.01734	-0.574538	0.355465	-0.554666	-1.21592	-0.0364764	0.0446904	1.72124	0.777044
XIAP	-0.0370043	1.8696	-0.237867	-0.0599767	1.13398	-1.10731	-0.52095	-0.956423	-0.330732	0.426815	-0.566242	-0.624374	0.243354	0.180974	2.09295	-1.50679
H2BC13	1.75203	0.916632	-1.66216	-1.65782	0.238625	0.496693	0.661015	-0.468287	1.18149	0.51327	0.686197	0.0383543	-0.995194	-1.15935	-0.327091	-0.2144
H2BC11	1.21123	0.789565	-1.34656	-1.80995	1.29592	0.0670076	0.503522	-0.638983	1.95254	0.00509232	0.0691853	-0.615614	-0.645814	-0.704808	-0.487978	0.355644
H3C11	1.77587	1.14332	-1.0881	-1.84823	0.55777	0.0584169	0.912699	-1.20818	1.51825	-0.144543	0.131652	-0.52429	-0.110764	-0.349056	-0.758444	-0.0663606
H3C7	0.877742	1.21616	-1.62055	-2.13025	1.6914	0.228397	0.694311	-0.803926	0.835171	-0.00314198	0.0312253	-0.640444	-0.310637	-0.495487	0.184431	0.245596
H4C1	1.25744	1.03604	-0.996741	-2.02585	1.51085	0.470461	1.52307	-0.0340882	-0.302871	0.00555106	0.311889	-0.44759	-0.571182	-1.2576	-0.165816	-0.31356
H4C2	1.3684	1.70455	-0.406506	-1.66973	1.15312	-1.14419	-0.196746	-0.463285	-0.214778	-0.0541318	0.833112	-0.327982	-0.595304	-1.43895	0.878086	0.574334
H2BC15	1.37321	0.649508	-1.93836	-1.40254	1.6232	-0.857636	-0.113116	-0.241855	0.970025	0.403406	0.430135	-0.255865	-0.352737	-1.15144	0.849616	0.0144446
H2BC6	2.19465	1.00468	-1.26033	-1.10081	0.201581	-0.594926	-0.377485	-1.67449	0.900289	0.535366	0.654084	0.31985	-0.622124	-0.869105	0.230135	0.458637
H2BC9	1.63632	1.71666	0.0657597	-0.402696	1.5666	-1.23069	0.272245	-0.807135	0.583972	0.237178	-0.240659	-0.87688	-0.853812	-1.41539	0.387391	-0.638855
H3C4	1.45217	1.17549	-0.744756	-0.802486	2.08855	0.0742106	0.625419	-0.0295476	0.509359	-0.223239	-0.241602	-0.920877	-1.20267	-1.64871	0.23128	-0.342604
H2BC21	1.60432	0.742344	-0.544986	-0.591133	1.55665	-0.284907	0.995389	-0.619734	0.0711616	0.225648	-1.01334	-2.28069	-0.311388	-0.622962	0.579694	0.493928
H2AZ2	-0.0317767	0.490702	-1.02716	-1.03147	1.05716	-0.483753	1.30742	-2.12809	1.15896	1.20662	-0.200293	-0.534733	-0.361399	-0.496455	1.23363	-0.159364
H3C8	1.44533	1.00251	-0.15301	-0.295313	0.9623	0.49037	0.877329	-2.42019	0.101974	0.116488	-0.687123	-0.601479	-0.880946	-1.0462	1.12775	-0.0397938
SMURF2	1.20693	0.70366	-1.82885	-1.68352	0.640725	-0.182443	1.46101	-0.0593111	-0.278535	1.33278	-0.957432	0.0548968	-0.00115308	-0.48324	0.836461	-0.761967
BTRC	2.6111	0.163745	-1.5299	-0.91356	-0.53921	0.0245764	0.937441	-0.313768	-1.32115	0.446027	0.647284	-0.682903	0.2586	-0.243584	0.798616	-0.343313
H2AC18	0.592001	0.617315	0.517048	0.102197	0.716724	0.249242	0.360561	0.541354	0.432499	-0.6242	0.374714	-2.42713	-2.42713	0.0176661	0.609705	0.347437
H3C15	0.605804	0.407162	0.508431	0.0890215	0.524005	0.373035	0.17323	-0.0244494	0.148147	0.57706	0.162218	-0.100623	-3.64001	-0.0153881	0.321391	-0.109036
H4C11	1.52083	1.63296	0.613108	-1.74234	0.361522	-0.900755	0.431221	-0.815521	-0.118016	-0.140887	-0.434228	-0.831584	-1.19027	1.51417	-0.256298	0.356082
H3C6	-1.95676	-1.8926	0.846939	-0.990556	-0.91446	0.318538	-0.63604	0.0906116	0.790898	1.3378	0.383846	-0.0309058	0.773851	0.477186	0.411191	0.990461
AXIN2	-1.50783	-2.05384	1.7475	-0.610908	1.02445	-0.393037	-0.513021	1.17642	-0.324395	0.0976883	0.521626	0.137343	0.42486	1.03718	-0.75366	-0.0103702
H4C15	-0.875908	-1.46409	1.36957	0.607618	-0.339223	-1.24991	0.453831	0.223172	-1.12477	0.462463	-0.192336	-1.37063	0.440288	1.11177	1.74514	0.203007
PPP2R5C	-1.47813	-1.16594	-0.916756	-1.1706	-1.13548	0.117901	0.70441	-0.392812	1.05243	0.680573	0.399346	0.661366	-0.233543	0.480823	0.206643	2.18978
RSPO3	-1.72835	-1.91515	-1.09402	-0.952728	-0.356669	-0.405787	-0.119524	-0.146074	0.548877	0.687296	0.974107	0.910304	0.794021	0.822949	0.775439	1.2053
RPS27A	-1.01537	-0.624726	0.0790015	-1.03252	-1.50749	-0.665473	-0.538892	-0.818244	0.968518	-0.134571	1.61033	1.42053	0.402597	0.216958	-0.105253	1.74461
UBA52	-1.83906	-1.18406	-0.289276	-0.819047	0.0912012	0.532024	0.638758	0.202758	1.15173	-0.521832	1.00132	0.671586	-0.150753	-0.617556	-0.954303	2.08652
H2AC6	-0.549558	-0.748684	0.279103	-1.1278	0.204634	1.02475	2.23853	-0.721634	0.234326	0.400817	-0.594248	-1.2033	-0.596644	0.0236965	-0.686075	1.82209
H4C8	1.20036	-1.76755	0.0454876	-0.55732	-0.335541	0.380318	0.971649	-0.206487	0.708522	0.0988914	-0.183807	-1.06593	-0.263656	0.271233	-1.49277	2.1966
H4C3	0.365595	0.81083	-1.15904	-2.65457	0.311852	-0.529093	-0.126225	-0.0327211	1.3384	0.145955	1.63165	0.311865	-0.28283	-0.712454	0.509708	0.07108
H2BC5	0.513826	0.654625	-1.03723	-1.25733	0.268613	-2.09303	-0.182667	-1.25898	1.29257	0.948792	1.18303	0.077446	-0.0254703	-0.500337	1.12592	0.290223
H4C5	0.400194	-0.213625	-1.05846	-1.69003	-0.722364	-1.12791	-0.0171823	-1.08215	1.7466	0.241353	1.69768	0.0754653	0.610925	-0.120021	0.048904	1.21062
H4C4	1.67987	0.6209	-1.03843	-1.13108	-0.641477	-0.042974	-0.623034	-2.17296	1.66792	0.633245	0.557054	0.0485278	0.408124	0.212965	0.217345	-0.396007
XPO1	1.30747	1.11263	-0.564916	-0.805024	-0.637556	-1.28159	-0.533865	-2.34338	0.854349	0.550894	0.35209	-0.0845087	0.723173	0.357313	1.18635	-0.193428
H2BC7	1.41676	-0.170257	-0.579151	-1.39343	0.107572	-1.09395	-0.544737	-1.30093	1.79783	0.908034	-0.698979	0.0479293	-0.321018	-0.311016	0.587001	1.54834
H2BC8	1.60736	-0.36955	-0.588908	-0.589438	-0.317764	-1.37271	-0.478133	-1.45058	1.09212	0.903775	-0.422259	-0.323706	0.374072	-0.294115	0.0513562	2.17848
H2BC4	0.898445	-0.301039	-0.588623	-1.82671	-0.0948916	-0.962618	-0.277595	-1.38722	0.884595	1.13253	-0.0439603	0.513774	-0.137501	-0.79477	1.3456	1.63998
H4C6	1.03403	0.315064	-0.99424	-1.45643	-1.33523	0.165347	-0.602114	-1.44559	1.40822	0.288543	0.187971	0.138519	1.041	0.744742	-0.878507	1.38868
H2AC8	0.789848	0.191079	-1.23482	-1.999	-0.0630183	-0.0767429	0.222204	-1.26228	1.73643	0.502533	0.653309	0.18619	-0.165408	-0.290614	-0.818983	1.62926
H3C2	1.35669	0.343177	-1.52333	-1.53703	0.527759	-0.229543	0.359705	-2.21185	1.4577	0.596382	0.214535	-0.07859	0.0544157	-0.0887574	0.0841609	0.674572
DVL2	-0.111534	0.0179727	0.0610386	-0.381365	-0.78025	-1.1414	-1.48274	-2.19658	0.754229	0.603573	1.42517	1.16131	0.924965	0.558069	0.64764	-0.060091
CAV1	-0.430707	-0.732097	-0.455071	-0.443129	-0.0983364	-1.26278	-1.2282	-2.12173	1.14339	0.352978	1.04065	1.07646	0.669085	0.778205	0.669359	1.04192
LGR5	-0.590814	-0.779339	-0.465439	-0.00945647	-1.13884	-1.40507	-1.10023	-1.68431	1.0644	0.897177	0.815239	0.919464	0.927098	0.921849	0.926843	0.701435
SOX6	-0.450158	-0.678886	-0.292349	0.403082	-1.14394	-1.4676	-1.29523	-1.76434	1.02563	0.766782	0.742929	0.643133	0.898395	0.821533	1.16405	0.626977
WNT3	-0.251817	-0.423272	-0.878479	-0.227517	-1.23429	-0.909067	-1.07101	-2.0253	1.16796	0.93325	0.706972	0.905476	0.944241	0.910094	0.777805	0.674947
FRAT2	-0.0861599	-0.230867	-0.0400691	-0.560598	-0.999244	-1.46843	-1.44345	-0.945213	0.975465	0.974136	1.50906	1.75383	0.498903	-0.396708	0.832269	-0.372924
TLE2	-0.605108	-1.07814	-0.446028	-0.743607	-0.517716	-0.310544	-1.71709	-1.42676	1.41877	1.02728	1.25461	1.12749	0.945724	0.332445	0.669168	0.069519
RYK	0.444588	0.481414	-0.217631	0.46927	-1.60611	-0.842446	-1.53328	-2.20535	0.543044	1.12959	0.243576	0.453909	0.540421	0.845798	0.918348	0.334863
TLE4	-0.0582798	-0.123738	-0.346368	-0.334345	-1.29354	-1.69852	-1.52879	-1.16637	0.49989	1.31286	0.222281	0.92301	1.1183	0.918583	1.17462	0.380411
LRP6	-0.0115714	0.20462	-0.469309	0.0924065	-1.02268	-1.51341	-1.28987	-1.99479	1.4731	0.84918	0.661848	0.671367	0.743604	0.558554	1.05125	-0.0042988
CHD8	0.232396	0.406186	-0.614463	-0.0931352	-1.03421	-1.73051	-1.50223	-1.40003	1.36489	1.0558	0.618366	0.690715	1.10861	0.689701	0.628499	-0.420595
TRRAP	0.637608	0.516421	0.366949	0.322071	-0.548489	-1.41748	-1.98858	-2.01264	1.10389	0.661532	0.392584	0.450506	0.796701	0.46132	0.7918	-0.534196
USP34	0.413919	1.08018	0.613364	0.608524	-0.57862	-0.976195	-1.8746	-2.00668	0.507779	0.458199	0.240421	0.460714	0.80464	0.210259	1.17155	-1.13345
CTBP1	0.133298	0.537681	0.24393	-0.442868	0.0163429	-0.701998	-1.35256	-2.37318	0.190843	1.46844	1.30214	0.613654	0.828394	0.00480246	0.608739	-1.07765
FZD5	-0.929096	1.00623	0.0573439	0.53584	-0.583903	-0.839172	-0.69975	-1.97362	1.6121	0.0186432	1.062	0.783862	0.889625	-0.105299	0.56021	-1.39501
TNKS	0.37285	0.524092	-0.96909	-0.954296	-0.283632	-1.16263	-1.45263	-1.55317	1.00292	0.958565	0.860912	0.564409	0.889009	0.211311	1.60723	-0.61585
GSK3B	-0.390567	1.27592	-1.38598	-0.744336	0.454702	-0.953998	-1.62045	-1.16338	0.757238	1.07777	0.0543073	0.206042	1.15254	0.0406519	1.56044	-0.320889
WNT4	-0.943719	-0.939756	-2.20169	-0.728636	0.499861	-0.0383875	0.574319	-0.0786305	-1.05984	1.37948	-0.064915	-0.163108	0.761507	0.68596	1.64227	0.675295
KREMEN2	-1.75212	0.941777	-1.48379	-0.508956	-0.919119	0.00979156	0.652796	-1.48649	-0.472819	1.49135	0.659029	0.777737	0.379629	-0.0033725	0.835747	0.878807
CSNK2A2	-0.867438	-0.324059	-1.46814	-1.29092	0.13555	-0.930937	-1.26987	-1.04245	0.843574	0.381389	0.724654	1.25523	0.751165	1.09881	1.00327	1.00017
SOX4	-1.08076	-0.677063	-0.897962	-0.603506	-0.922432	-1.183	-0.86168	-1.24864	0.896813	1.13	0.870632	0.55714	1.24174	1.36319	0.930681	0.484847
FZD2	-1.41769	-0.749193	-1.12001	-0.626374	-0.55926	-1.24119	-0.679334	-1.07333	1.22767	0.840511	0.7609	1.04154	1.13853	0.675028	1.11222	0.66998
CSNK1E	-1.15503	-0.770144	-1.24577	-0.7646	-0.834755	-0.752908	-0.575836	-1.34519	0.644166	0.926756	1.05406	1.20352	1.41749	0.825082	0.867257	0.505904
FZD8	-0.962341	-0.770982	-0.781319	-0.136541	-1.05273	-1.11313	-1.26958	-1.19263	1.13998	0.333179	1.41103	1.13483	0.958586	0.789834	0.972645	0.539172
WNT9A	-1.25533	-0.360877	-0.996985	-0.39438	-0.0915249	-0.700283	-1.26945	-0.325792	1.01971	-0.387059	1.67732	0.486263	1.94993	0.978071	0.496736	-0.826355
PPP2R1A	-1.73846	0.234222	-1.14395	-0.767541	0.881699	-0.816921	-1.12435	-0.977404	1.70777	0.387599	1.21101	0.541447	0.368128	-0.3442	0.914619	0.666321
FZD6	-2.23116	0.0793124	-1.08755	0.0871016	-0.075979	0.0886227	-0.606617	-1.57405	1.38998	0.681645	0.728826	0.636038	0.237172	-0.275513	1.53298	0.389192
AKT1	-2.31628	-0.977772	-0.796712	-0.383964	0.382842	-0.2141	0.375098	-0.151753	0.316991	0.508637	1.91077	1.58557	0.411209	-0.702791	0.445571	-0.393308

## Sheet: Parameters
Parameter	Value
Project	bitler_corr_ovarian-cancer_splicing_RNAseq_Mar2024
Heatmap options	Z,col_cluster,row_cluster,colnames,rownames
Column annotation	None
Row annotation	None
Date	2025-09-11 15:24:53
